# Supplementary material for: Whole-Metagenome-Sequencing-Based Community Profiles of Vitis vinifera L. cv. Corvina Berries Withered in Two Post-harvest Conditions
Source: Front Microbiol. 2016 Jun 23;7:937. doi: 10.3389/fmicb.2016.00937 (PMC4917526; doi:10.3389/fmicb.2016.00937)
Supplement: Supplementary file 1 [file Table1.XLSX]

## Sheet: Foglio1
Scaffold	Gene	Genome Bin assignment	COG ID	Short COG ID	E-value	Gene	Gene function	KEGG ID	KEGG data	gi	eggNOG	Gene function	evalue	gi	Gene ID	Gene function	Species	evalue	Pfam ID	evalue	Pfam domain	Pfam domain description	Pfam domain description	Pfam domain description	Pfam domain description	Pfam domain description
2	2_1	Clostridium sp. UNIVR01 strain	COG0111	HE	5.52E-86	SerA	Phosphoglycerate dehydrogenase and related dehydrogenases			272562.CA_C0015	bactNOG00817	D-3-Phosphoglycerate dehydrogenase; catalyzes the formation of 3-phosphonooxypyruvate from 3-phospho-D-glycerate in serine biosynthesis; can also reduce alpha ketoglutarate to form 2-hydroxyglutarate	4.00E-87	488769012	YP_007938806.1	phosphoglycerate dehydrogenase-like oxidoreductase	Clostridium pasteurianum BC1	2.77E-110	pfam02826	1.34E-75	2-Hacid_dh_C	D-isomer specific 2-hydroxyacid dehydrogenase	NAD binding domain	This domain is inserted into the catalytic domain, the large dehydrogenase and D-lactate dehydrogenase families in SCOP
2	2_2	Clostridium sp. UNIVR01 strain	COG4198	S	7.03E-160	-	Uncharacterized conserved protein			272562.CA_C0016	bactNOG01094		0	488769013	YP_007938807.1	hypothetical protein Clopa_0019	Clostridium pasteurianum BC1	0	pfam06245	0	DUF1015	Protein of unknown function (DUF1015)	Family of proteins with unknown function found in archaea and bacteria
3	3_1	Lactobacillales sp. UNIVR03 strain	COG2213	G	8.49E-15	MtlA	Phosphotransferase system, mannitol-specific IIBC component			226185.EF0411	bactNOG11521	PTS system, mannitol-specific protein	2.00E-18	352516504	YP_004885821.1	mannitol-specific phosphotransferase system enzyme IICB component	Tetragenococcus halophilus NBRC 12172	2.80E-21
3	3_2	Lactobacillales sp. UNIVR03 strain	COG3711	K	7.83E-38	BglG	Transcriptional antiterminator	K03483	http://www.kegg.jp/dbget-bin/www_bget?ko:K03483	644042.JDM1_0215	bactNOG28475	Transcriptional protein	1.00E-133	352516505	YP_004885822.1	mannitol operon transcriptional regulator	Tetragenococcus halophilus NBRC 12172	0	pfam00874	2.48E-06	PRD	PRD domain	The PRD domain (for PTS Regulation Domain), is the phosphorylatable regulatory domain found in bacterial transcriptional antiterminator such as BglG, SacY and LicT, as well as in activators such as MtlR and LevR
3	3_3	Lactobacillales sp. UNIVR03 strain	COG4668	G	6.69E-56	MtlA	Mannitol/fructose-specific phosphotransferase system, IIA domain	K02798	http://www.kegg.jp/dbget-bin/www_bget?ko:K02798	362948.LSL_1619	bactNOG31242	PTS system, mannitol-specific protein	2.00E-59	386337645	YP_006033814.1	PTS system mannitol-specific transporter subunit IIA	Streptococcus gallolyticus subsp. gallolyticus ATCC 43143	2.28E-62	pfam00359	4.03E-36	PTS_EIIA_2	Phosphoenolpyruvate-dependent sugar phosphotransferase system	EIIA 2
3	3_4	Lactobacillales sp. UNIVR03 strain	COG0246	G	2.49E-101	MtlD	Mannitol-1-phosphate/altronate dehydrogenases	K00009	http://www.kegg.jp/dbget-bin/www_bget?ko:K00009	210007.SMU.1182	bactNOG10061	Mannitol-1-Phosphate 5-dehydrogenase	3.00E-176	352516507	YP_004885824.1	mannitol-1-phosphate 5-dehydrogenase	Tetragenococcus halophilus NBRC 12172	0	pfam08125	5.85E-72	Mannitol_dh_C	Mannitol dehydrogenase C-terminal domain
3	3_5	Lactobacillales sp. UNIVR03 strain	COG0363	G	4.76E-77	NagB	6-phosphogluconolactonase/Glucosamine-6-phosphate isomerase/deaminase	K02564	http://www.kegg.jp/dbget-bin/www_bget?ko:K02564	226185.EF0466	bactNOG03243	Glucosamine-6-Phosphate protein	7.00E-132	478484342	YP_007751923.1	glucosamine-6-phosphate deaminase	Enterococcus casseliflavus EC20	1.41E-141	pfam01182	1.09E-18	Glucosamine_iso	Glucosamine-6-phosphate isomerases/6-phosphogluconolactonase
3	3_6	Lactobacillales sp. UNIVR03 strain	COG0745	TK	1.26E-68	OmpR	Response regulators consisting of a CheY-like receiver domain and a winged-helix DNA-binding domain			645463.CDR20291_2423			5.00E-76	384361753	YP_006199605.1	two-component response regulator	Peptoclostridium difficile BI1	5.46E-76	pfam00072	4.62E-25	Response_reg	Response regulator receiver domain	This domain receives the signal from the sensor partner in bacterial two-component systems
3	3_7	Lactobacillales sp. UNIVR03 strain	COG2205	T	2.33E-35	KdpD	Osmosensitive K+ channel histidine kinase			645463.CDR20291_2422			9.00E-45	331269513	YP_004396005.1	two-component system histidine kinase	Clostridium botulinum BKT015925	4.85E-52	pfam02518	5.97E-26	HATPase_c	Histidine kinase-	DNA gyrase B-	and HSP90-like ATPase	This family represents the structurally related ATPase domains of histidine kinase, DNA gyrase B and HSP90
3	3_8	Lactobacillales sp. UNIVR03 strain	COG1136	V	8.94E-102	SalX	ABC-type antimicrobial peptide transport system, ATPase component	K02003	http://www.kegg.jp/dbget-bin/www_bget?ko:K02003	272563.CD2534	bactNOG63384	ABC transporter ATP-binding protein	8.00E-104	126700151	YP_001089048.1	ABC transporter ATP-binding protein	Peptoclostridium difficile 630	1.18E-103	pfam00005	2.93E-42	ABC_tran	ABC transporter	ABC transporters for a large family of proteins responsible for translocation of a variety of compounds across biological membranes
3	3_9	Lactobacillales sp. UNIVR03 strain	COG4591	M	1.49E-13	LolE	ABC-type transport system, involved in lipoprotein release, permease component			645463.CDR20291_2420	bactNOG10180	ABC transporter, permease protein	2.00E-101	384361750	YP_006199602.1	ABC transporter permease	Peptoclostridium difficile BI1	1.06E-101	pfam02687	2.71E-13	FtsX	FtsX-like permease family	This is a family of predicted permeases and hypothetical transmembrane proteins
3	3_10	Lactobacillales sp. UNIVR03 strain	COG1187	J	3.31E-93	RsuA	16S rRNA uridine-516 pseudouridylate synthase and related pseudouridylate synthases	K06183	http://www.kegg.jp/dbget-bin/www_bget?ko:K06183	218495.SUB1161	bactNOG20429	Pseudouridine synthase	1.00E-88	478486537	YP_007754118.1	pseudouridine synthase	Enterococcus casseliflavus EC20	1.42E-110	pfam00849	3.14E-21	PseudoU_synth_2	RNA pseudouridylate synthase	Members of this family are involved in modifying bases in RNA molecules
3	3_11	Lactobacillales sp. UNIVR03 strain	COG1285	S	2.59E-43	SapB	Uncharacterized membrane protein	K07507	http://www.kegg.jp/dbget-bin/www_bget?ko:K07507	226185.EF0467	bactNOG31384	Mgtc/Sapb transporter protein	2.00E-117	529235234	YP_008396046.1	MgtC family protein	Enterococcus faecium Aus0085	4.66E-119	pfam02308	3.63E-28	MgtC	MgtC family	The MgtC protein is found in an operon with the Mg2+ transporter protein MgtB
3	3_12	Lactobacillales sp. UNIVR03 strain	COG0208	F	1.46E-122	NrdF	Ribonucleotide reductase, beta subunit	K00526	http://www.kegg.jp/dbget-bin/www_bget?ko:K00526	226185.EF0470	bactNOG07451	Ribonucleotide-Diphosphate reductase subunit beta; B2 or R2 protein; type 1b enzyme; catalyzes the rate-limiting step in dNTP synthesis; converts nucleotides to deoxynucleotides; forms a homodimer and then a multimeric complex with NrdE	0	478484351	YP_007751932.1	ribonucleoside-diphosphate reductase, class 1b, beta subunit	Enterococcus casseliflavus EC20	0	pfam00268	4.78E-61	Ribonuc_red_sm	Ribonucleotide reductase	small chain
3	3_13	Lactobacillales sp. UNIVR03 strain	COG0209	F	0	NrdA	Ribonucleotide reductase, alpha subunit	K00525	http://www.kegg.jp/dbget-bin/www_bget?ko:K00525	226185.EF0471	bactNOG00575	Provides the precursors necessary for DNA synthesis. Catalyzes the biosynthesis of deoxyribonucleotides from the corresponding ribonucleotides (By similarity)	0	428766032	YP_007152143.1	ribonucleoside-diphosphate reductase, alpha chain	Enterococcus faecalis str. Symbioflor 1	0	pfam02867	0	Ribonuc_red_lgC	Ribonucleotide reductase	barrel domain
3	3_14	Lactobacillales sp. UNIVR03 strain	COG0695	O	2.78E-16	GrxC	Glutaredoxin and related proteins	K06191	http://www.kegg.jp/dbget-bin/www_bget?ko:K06191	226185.EF0473	bactNOG42469	Glutaredoxin-Like protein NrdH	6.00E-30	478484353	YP_007751934.1	glutaredoxin-like protein NrdH	Enterococcus casseliflavus EC20	5.47E-32	pfam00462	1.75E-14	Glutaredoxin	Glutaredoxin
3	3_15	Lactobacillales sp. UNIVR03 strain
3	3_16	Lactobacillales sp. UNIVR03 strain	COG1918	P	7.48E-19	FeoA	Fe2+ transport system protein A	K04758	http://www.kegg.jp/dbget-bin/www_bget?ko:K04758	226185.EF0475	bactNOG43893		6.00E-50	529235229	YP_008396041.1	ferrous iron transport protein A	Enterococcus faecium Aus0085	1.05E-50	pfam04023	9.68E-18	FeoA	FeoA domain	This family includes FeoA a small protein, probably involved in Fe2+ transport
3	3_17	Lactobacillales sp. UNIVR03 strain	COG0370	P	0	FeoB	Fe2+ transport system protein B	K04759	http://www.kegg.jp/dbget-bin/www_bget?ko:K04759	226185.EF0476	bactNOG01226	Ferrous iron transport protein B	0	397698987	YP_006536775.1	ferrous iron transport protein feoB	Enterococcus faecalis D32	0	pfam02421	2.04E-85	FeoB_N	Ferrous iron transport protein B	Escherichia coli has an iron(II) transport system (feo) which may make an important contribution to the iron supply of the cell under anaerobic conditions
3	3_18	Lactobacillales sp. UNIVR03 strain								226185.EF0477			2.00E-14	479181347	YP_007808656.1	hypothetical protein	Enterococcus sp. 7L76	3.14E-14
3	3_19	Lactobacillales sp. UNIVR03 strain	COG0789	K	4.63E-19	SoxR	Predicted transcriptional regulators			526218.Sterm_3611	bactNOG35693	Transcriptional regulator protein	1.00E-59	310827951	YP_003960308.1	transcriptional regulator	Eubacterium limosum KIST612	7.10E-60	pfam13411	1.83E-14	MerR_1	MerR HTH family regulatory protein
3	3_20	Lactobacillales sp. UNIVR03 strain	COG1249	C	3.04E-103	Lpd	Pyruvate/2-oxoglutarate dehydrogenase complex, dihydrolipoamide dehydrogenase (E3) component, and related enzymes	K00383	http://www.kegg.jp/dbget-bin/www_bget?ko:K00383	203123.OEOE_1191	bactNOG62461	Glutathione reductase	3.00E-142	377810315	YP_005005536.1	pyridine nucleotide-disulfide oxidoreductase family protein	Pediococcus claussenii ATCC BAA-344	0	pfam07992	5.96E-43	Pyr_redox_2	Pyridine nucleotide-disulphide oxidoreductase	This family includes both class I and class II oxidoreductases and also NADH oxidases and peroxidases
3	3_21	Lactobacillales sp. UNIVR03 strain	COG0681	U	6.15E-14	LepB	Signal peptidase I	K03100	http://www.kegg.jp/dbget-bin/www_bget?ko:K03100	226185.EF1111	bactNOG03019	Signal peptidase I	1.00E-53	379727489	YP_005319674.1	signal peptidase I	Melissococcus plutonius DAT561	7.15E-58	pfam10502	2.26E-11	Peptidase_S26	Signal peptidase	peptidase S26	This is a family of membrane signal serine endopeptidases which function in the processing of newly-synthesized secreted proteins
3	3_22	Lactobacillales sp. UNIVR03 strain	COG2188	K	6.99E-56	PhnF	Transcriptional regulators	K03489	http://www.kegg.jp/dbget-bin/www_bget?ko:K03489	315750.BPUM_3663	bactNOG64910	Transcriptional regulator protein	1.00E-79	384046010	YP_005494027.1	HTH-type transcriptional regulator yydK	Bacillus megaterium WSH-002	6.26E-84	pfam07702	6.41E-25	UTRA	UTRA domain	The UbiC transcription regulator-associated (UTRA) domain is a conserved ligand-binding domain that has a similar fold to pfam04345
3	3_23	Lactobacillales sp. UNIVR03 strain	COG1263	G	3.66E-62	PtsG	Phosphotransferase system IIC components, glucose/maltose/N-acetylglucosamine-specific			262543.Exig_1449	bactNOG58568	Protein-N(Pi)-Phosphohistidine-Sugar phosphotransferase	0	384177668	YP_005559053.1	pts system beta-glucoside-specific eiibca component	Bacillus subtilis subsp. subtilis str. RO-NN-1	0	pfam00358	9.58E-56	PTS_EIIA_1	phosphoenolpyruvate-dependent sugar phosphotransferase system	EIIA 1
3	3_24	Lactobacillales sp. UNIVR03 strain	COG2723	G	0	BglB	Beta-glucosidase/6-phospho-beta-glucosidase/beta-galactosidase	K01223	http://www.kegg.jp/dbget-bin/www_bget?ko:K01223	224308.BSU40110	bactNOG09289	6-Phospho-Beta-Glucosidase	0	379727992	YP_005320177.1	6-phospho-beta-glucosidase	Melissococcus plutonius DAT561	0	pfam00232	4.06E-121	Glyco_hydro_1	Glycosyl hydrolase family 1
4	4_1	Clostridium sp. UNIVR01 strain	COG0698	G	1.34E-58	RpiB	Ribose 5-phosphate isomerase RpiB	K01808	http://www.kegg.jp/dbget-bin/www_bget?ko:K01808	272562.CA_C0726	bactNOG29704	Ribose-5-Phosphate isomerase	1.00E-79	550917478	YP_008674070.1	putative sugar phosphate isomerase YwlF	Clostridium saccharobutylicum DSM 13864	5.12E-83	pfam02502	2.80E-58	LacAB_rpiB	Ribose/Galactose Isomerase	This family of proteins contains the sugar isomerase enzymes ribose 5-phosphate isomerase B (rpiB), galactose isomerase subunit A (LacA) and galactose isomerase subunit B (LacB)
4	4_2	Clostridium sp. UNIVR01 strain								498761.HM1_2071	bactNOG43140		2.00E-58	554381750	YP_008701449.1	protein of unknown function DUF4397	Clostridium autoethanogenum DSM 10061	7.82E-89	pfam14344	5.62E-38	DUF4397	Domain of unknown function (DUF4397)	This presumed domain is functionally uncharacterized
4	4_3	Clostridium sp. UNIVR01 strain
4	4_4	Clostridium sp. UNIVR01 strain	COG0046	F	0	PurL	Phosphoribosylformylglycinamidine (FGAM) synthase, synthetase domain	K01952	http://www.kegg.jp/dbget-bin/www_bget?ko:K01952	272562.CA_C1655	bactNOG00968	Phosphoribosylformylglycinamidine synthase	0	488770819	YP_007940613.1	phosphoribosylformylglycinamidine synthase, clade II	Clostridium pasteurianum BC1	0	pfam13507	1.03E-122	GATase_5	CobB/CobQ-like glutamine amidotransferase domain	This family captures members that are not found in pfam00310, pfam07685 and pfam13230
4	4_5	Clostridium sp. UNIVR01 strain	COG0041	F	8.81E-74	PurE	Phosphoribosylcarboxyaminoimidazole (NCAIR) mutase	K01588	http://www.kegg.jp/dbget-bin/www_bget?ko:K01588	441771.CLC_2776	bactNOG20342	Phosphoribosylaminoimidazole carboxylase catalytic subunit	5.00E-90	488770820	YP_007940614.1	phosphoribosylaminoimidazole carboxylase, PurE protein	Clostridium pasteurianum BC1	1.35E-95	pfam00731	5.49E-73	AIRC	AIR carboxylase	Members of this family catalyse the decarboxylation of 1-(5-phosphoribosyl)-5-amino-4-imidazole-carboxylate (AIR)
4	4_6	Clostridium sp. UNIVR01 strain	COG0152	F	1.84E-109	PurC	Phosphoribosylaminoimidazolesuccinocarboxamide (SAICAR) synthase	K01923	http://www.kegg.jp/dbget-bin/www_bget?ko:K01923	272562.CA_C1391	bactNOG03246	Phosphoribosylaminoimidazole-Succinocarboxamide synthase; catalyzes the formation of (S)-2-succinate from 5-amino-1-imidazole-4-carboxylate and L-aspartate in purine biosynthesis; SAICAR synthase	3.00E-134	488770821	YP_007940615.1	phosphoribosylaminoimidazole-succinocarboxamide synthase	Clostridium pasteurianum BC1	1.80E-146	pfam01259	3.72E-77	SAICAR_synt	SAICAR synthetase	Also known as Phosphoribosylaminoimidazole-succinocarboxamide synthase
4	4_7	Clostridium sp. UNIVR01 strain	COG0034	F	0	PurF	Glutamine phosphoribosylpyrophosphate amidotransferase	K00764	http://www.kegg.jp/dbget-bin/www_bget?ko:K00764	272562.CA_C1392	bactNOG03208	Amidophosphoribosyltransferase	0	488770822	YP_007940616.1	amidophosphoribosyltransferase	Clostridium pasteurianum BC1	0	pfam00310	1.53E-36	GATase_2	Glutamine amidotransferases class-II
4	4_8	Clostridium sp. UNIVR01 strain	COG0150	F	6.33E-179	PurM	Phosphoribosylaminoimidazole (AIR) synthetase	K01933	http://www.kegg.jp/dbget-bin/www_bget?ko:K01933	272562.CA_C1393	bactNOG01847	Phosphoribosylaminoimidazole synthetase; catalyzes the formation of 1--5-aminoimidazole from 2-(formamido)-N1-acetamidine and ATP in purine biosynthesis	0	488770823	YP_007940617.1	phosphoribosylaminoimidazole synthetase	Clostridium pasteurianum BC1	0	pfam02769	2.49E-33	AIRS_C	AIR synthase related protein	C-terminal domain	This family includes Hydrogen expression/formation protein HypE, AIR synthases EC:6
4	4_9	Clostridium sp. UNIVR01 strain	COG0299	F	6.06E-90	PurN	Folate-dependent phosphoribosylglycinamide formyltransferase PurN	K11175	http://www.kegg.jp/dbget-bin/www_bget?ko:K11175	441772.CLI_2932	bactNOG25559	Phosphoribosylglycinamide formyltransferase	7.00E-92	488770824	YP_007940618.1	phosphoribosylglycinamide formyltransferase, formyltetrahydrofolate-dependent	Clostridium pasteurianum BC1	7.93E-119	pfam00551	1.59E-57	Formyl_trans_N	Formyl transferase	This family includes the following members
4	4_10	Clostridium sp. UNIVR01 strain	COG0138	F	0	PurH	AICAR transformylase/IMP cyclohydrolase PurH (only IMP cyclohydrolase domain in Aful)	K00602	http://www.kegg.jp/dbget-bin/www_bget?ko:K00602	536232.CLM_3270	bactNOG00229	Phosphoribosylaminoimidazolecarboxamide formyltransferase/IMP cyclohydrolase	0	488770825	YP_007940619.1	phosphoribosylaminoimidazolecarboxamide formyltransferase/IMP cyclohydrolase	Clostridium pasteurianum BC1	0	pfam01808	2.50E-106	AICARFT_IMPCHas	AICARFT/IMPCHase bienzyme	This is a family of bifunctional enzymes catalyzing the last two steps in de novo purine biosynthesis
4	4_11	Clostridium sp. UNIVR01 strain	COG0151	F	0	PurD	Phosphoribosylamine-glycine ligase	K01945	http://www.kegg.jp/dbget-bin/www_bget?ko:K01945	272562.CA_C1396	bactNOG00234	Phosphoribosylamine--Glycine ligase	0	488770826	YP_007940620.1	phosphoribosylamine--glycine ligase	Clostridium pasteurianum BC1	0	pfam01071	1.70E-83	GARS_A	Phosphoribosylglycinamide synthetase	ATP-grasp (A) domain	Phosphoribosylglycinamide synthetase catalyses the second step in the de novo biosynthesis of purine
4	4_12	Clostridium sp. UNIVR01 strain	COG0840	NT	6.98E-44	Tar	Methyl-accepting chemotaxis protein			290402.Cbei_4161	bactNOG28537	Methyl-Accepting chemotaxis protein	3.00E-76	451821113	YP_007457314.1	methyl-accepting chemotaxis protein	Clostridium saccharoperbutylacetonicum N1-4(HMT)	6.98E-139	pfam00015	3.57E-27	MCPsignal	Methyl-accepting chemotaxis protein (MCP) signalling domain	This domain is thought to transduce the signal to CheA since it is highly conserved in very diverse MCPs
4	4_13	Clostridium sp. UNIVR01 strain								441771.CLC_1620			2.00E-58	488770827	YP_007940621.1	protein of unknown function (DUF1836)	Clostridium pasteurianum BC1	1.66E-76	pfam08876	2.30E-33	DUF1836	Domain of unknown function (DUF1836)	This family of proteins are functionally uncharacterized
4	4_14	Clostridium sp. UNIVR01 strain	COG1272	R	2.31E-55	-	Predicted membrane protein, hemolysin III homolog	K11068	http://www.kegg.jp/dbget-bin/www_bget?ko:K11068	441771.CLC_1619	bactNOG15019	Hemolysin III protein	5.00E-96	488770828	YP_007940622.1	channel protein, hemolysin III family	Clostridium pasteurianum BC1	4.49E-101	pfam03006	1.54E-47	HlyIII	Haemolysin-III related	Members of this family are integral membrane proteins
4	4_15	Clostridium sp. UNIVR01 strain	COG0239	D	3.56E-26	CrcB	Integral membrane protein possibly involved in chromosome condensation	K06199	http://www.kegg.jp/dbget-bin/www_bget?ko:K06199	431943.CKL_0333	bactNOG23825	Protein CrcB	1.00E-25	488770829	YP_007940623.1	Integral membrane protein possibly involved in chromosome condensation	Clostridium pasteurianum BC1	3.89E-26	pfam02537	2.99E-25	CRCB	CrcB-like protein	CRCB is a putative integral membrane protein possibly involved in chromosome condensation
4	4_16	Clostridium sp. UNIVR01 strain	COG0239	D	2.01E-25	CrcB	Integral membrane protein possibly involved in chromosome condensation	K06199	http://www.kegg.jp/dbget-bin/www_bget?ko:K06199	431943.CKL_0334	bactNOG44313		1.00E-36	488770830	YP_007940624.1	crcB protein	Clostridium pasteurianum BC1	9.64E-38	pfam02537	2.47E-21	CRCB	CrcB-like protein	CRCB is a putative integral membrane protein possibly involved in chromosome condensation
4	4_17	Clostridium sp. UNIVR01 strain	COG1451	R	2.61E-45	-	Predicted metal-dependent hydrolase	K07043	http://www.kegg.jp/dbget-bin/www_bget?ko:K07043	195103.CPF_2595	bactNOG24600		5.00E-71	488770742	YP_007940536.1	putative metal-dependent hydrolase	Clostridium pasteurianum BC1	1.29E-75	pfam01863	2.14E-53	DUF45	Protein of unknown function DUF45	This protein has no known function
4	4_18	Clostridium sp. UNIVR01 strain								272562.CA_C1097	bactNOG89291		5.00E-30	488770831	YP_007940625.1	hypothetical protein Clopa_2062	Clostridium pasteurianum BC1	3.04E-55
4	4_19	Clostridium sp. UNIVR01 strain	COG0749	L	0	PolA	DNA polymerase I - 3'-5' exonuclease and polymerase domains	K02335	http://www.kegg.jp/dbget-bin/www_bget?ko:K02335	272562.CA_C1098	bactNOG00436	DNA polymerase I	0	488770832	YP_007940626.1	DNA polymerase I	Clostridium pasteurianum BC1	0	pfam00476	1.71E-143	DNA_pol_A	DNA polymerase family A
4	4_20	Clostridium sp. UNIVR01 strain	COG0237	H	2.57E-59	CoaE	Dephospho-CoA kinase	K00859	http://www.kegg.jp/dbget-bin/www_bget?ko:K00859	272562.CA_C1099	bactNOG27032	Dephospho-Coa kinase; catalyzes the phosphorylation of the 3'-hydroxyl group of dephosphocoenzyme A to form coenzyme A; involved in coenzyme A biosynthesis	4.00E-65	488770833	YP_007940627.1	dephospho-CoA kinase	Clostridium pasteurianum BC1	1.86E-73	pfam01121	3.28E-49	CoaE	Dephospho-CoA kinase	This family catalyses the phosphorylation of the 3&apos;-hydroxyl group of dephosphocoenzyme A to form Coenzyme A EC:2
4	4_21	Clostridium sp. UNIVR01 strain	COG0741	M	4.91E-31	MltE	Soluble lytic murein transglycosylase and related regulatory proteins (some contain LysM/invasin domains)	K08309	http://www.kegg.jp/dbget-bin/www_bget?ko:K08309	431943.CKL_0671	bactNOG00517	Transglycosylase	4.00E-68	488770834	YP_007940628.1	soluble lytic murein transglycosylase-like protein	Clostridium pasteurianum BC1	5.31E-83	pfam01464	1.89E-24	SLT	Transglycosylase SLT domain	This family is distantly related to pfam00062
4	4_22	Clostridium sp. UNIVR01 strain	COG0642	T	1.80E-42	BaeS	Signal transduction histidine kinase			290402.Cbei_3931			2.00E-89	472466151	YP_007678830.1	histidine kinase		2.77E-101	pfam02518	3.72E-27	HATPase_c	Histidine kinase-	DNA gyrase B-	and HSP90-like ATPase	This family represents the structurally related ATPase domains of histidine kinase, DNA gyrase B and HSP90
4	4_23	Clostridium sp. UNIVR01 strain												488770663	YP_007940457.1	hypothetical protein Clopa_1880	Clostridium pasteurianum BC1	1.38E-27
4	4_24	Clostridium sp. UNIVR01 strain												302875303	YP_003843936.1	hypothetical protein Clocel_2459	Clostridium cellulovorans 743B	9.31E-06
4	4_25	Clostridium sp. UNIVR01 strain	COG1301	C	6.01E-50	GltP	Na+/H+-dicarboxylate symporters			441772.CLI_3439	bactNOG02014	Sodium:Dicarboxylate symporter protein	0	387819535	YP_005679882.1	serine/threonine sodium symporter	Clostridium botulinum H04402 065	0	pfam00375	1.94E-60	SDF	Sodium:dicarboxylate symporter family
4	4_26	Clostridium sp. UNIVR01 strain	COG2910	R	1.46E-93	-	Putative NADH-flavin reductase	K07118	http://www.kegg.jp/dbget-bin/www_bget?ko:K07118	224308.BSU36620	bactNOG04785	Flavin reductase	9.00E-107	350267922	YP_004879229.1	hypothetical protein GYO_4027	Bacillus subtilis subsp. spizizenii TU-B-10	5.80E-107	pfam13460	3.41E-49	NAD_binding_10	NADH(P)-binding
4	4_27	Clostridium sp. UNIVR01 strain								410358.Mlab_0351			5.00E-40	379010457	YP_005268269.1	hypothetical protein Awo_c05810	Acetobacterium woodii DSM 1030	2.46E-44
4	4_28	Clostridium sp. UNIVR01 strain												374297820	YP_005048011.1	hypothetical protein		2.21E-08
4	4_29	Clostridium sp. UNIVR01 strain	COG0101	J	2.46E-83	TruA	Pseudouridylate synthase	K06173	http://www.kegg.jp/dbget-bin/www_bget?ko:K06173	212717.CTC01851	bactNOG33682	Trna pseudouridine synthase A	4.00E-116	488770895	YP_007940689.1	pseudouridylate synthase I	Clostridium pasteurianum BC1	9.23E-129	pfam01416	6.81E-28	PseudoU_synth_1	tRNA pseudouridine synthase	Involved in the formation of pseudouridine at the anticodon stem and loop of transfer-RNAs Pseudouridine is an isomer of uridine (5-(beta-D-ribofuranosyl) uracil, and id the most abundant modified nucleoside found in all cellular RNAs
4	4_30	Clostridium sp. UNIVR01 strain	COG1741	R	4.57E-75	-	Pirin-related protein	K06911	http://www.kegg.jp/dbget-bin/www_bget?ko:K06911	316275.VSAL_I1200	bactNOG00023		3.00E-76	469820133	YP_007592217.1	Pirin-related protein	Rhodanobacter denitrificans	1.50E-77	pfam02678	1.37E-41	Pirin	Pirin	This family consists of Pirin proteins from both eukaryotes and prokaryotes
4	4_31	Clostridium sp. UNIVR01 strain	COG1052	CHR	8.61E-99	LdhA	Lactate dehydrogenase and related dehydrogenases	K03778	http://www.kegg.jp/dbget-bin/www_bget?ko:K03778	290402.Cbei_1506	bactNOG07470	D-Lactate dehydrogenase	0	488772195	YP_007941989.1	lactate dehydrogenase-like oxidoreductase	Clostridium pasteurianum BC1	0	pfam00389	4.23E-68	2-Hacid_dh	D-isomer specific 2-hydroxyacid dehydrogenase	catalytic domain	This family represents the largest portion of the catalytic domain of 2-hydroxyacid dehydrogenases as the NAD binding domain is inserted within the structural domain
4	4_32	Clostridium sp. UNIVR01 strain	COG0562	M	2.49E-154	Glf	UDP-galactopyranose mutase	K01854	http://www.kegg.jp/dbget-bin/www_bget?ko:K01854	479437.Elen_1727	bactNOG02730	Udp-Galactopyranose mutase	2.00E-167	554379034	YP_008698733.1	UDP-galactopyranose mutase	Clostridium autoethanogenum DSM 10061	0	pfam03275	7.95E-97	GLF	UDP-galactopyranose mutase
4	4_33	Clostridium sp. UNIVR01 strain	COG0463	M	3.16E-20	WcaA	Glycosyltransferases involved in cell wall biogenesis			515619.EUBREC_1030	bactNOG09490	Glycosyltransferase	3.00E-140	554379033	YP_008698732.1	glycosyl transferase family 2	Clostridium autoethanogenum DSM 10061	0	pfam00535	3.28E-24	Glycos_transf_2	Glycosyl transferase family 2	Diverse family, transferring sugar from UDP-glucose, UDP-N-acetyl- galactosamine, GDP-mannose or CDP-abequose, to a range of substrates including cellulose, dolichol phosphate and teichoic acids
4	4_34	Clostridium sp. UNIVR01 strain	COG1393	P	2.81E-22	ArsC	Arsenate reductase and related proteins, glutaredoxin family	K00537	http://www.kegg.jp/dbget-bin/www_bget?ko:K00537	386415.NT01CX_2298	bactNOG44130	Arsenate reductase	2.00E-56	554381216	YP_008700915.1	arsenate reductase like protein	Clostridium autoethanogenum DSM 10061	5.36E-57	pfam03960	5.26E-16	ArsC	ArsC family	This family is related to glutaredoxins pfam00462
4	4_35	Clostridium sp. UNIVR01 strain	COG0833	E	0	LysP	Amino acid transporters	K11733	http://www.kegg.jp/dbget-bin/www_bget?ko:K11733	272562.CA_C3347	bactNOG03292	Amino acid protein	0	554378282	YP_008697981.1	amino acid permease-associated region	Clostridium autoethanogenum DSM 10061	0	pfam00324	2.48E-116	AA_permease	Amino acid permease
4	4_36	Clostridium sp. UNIVR01 strain								431943.CKL_0804	bactNOG69120		6.00E-72	554378676	YP_008698375.1	hypothetical protein CAETHG_0892	Clostridium autoethanogenum DSM 10061	2.36E-72
4	4_37	Clostridium sp. UNIVR01 strain	COG5434	M	3.38E-128	-	Endopolygalacturonase			272562.CA_C0355	bactNOG05037	Glycoside hydrolase family	0	384457079	YP_005669499.1	Putative polygalacturonase (pectinase)	Clostridium acetobutylicum EA 2018	0	pfam00295	1.32E-30	Glyco_hydro_28	Glycosyl hydrolases family 28	Glycosyl hydrolase family 28 includes polygalacturonase EC:3
4	4_38	Clostridium sp. UNIVR01 strain	COG0726	G	2.14E-17	CDA1	Predicted xylanase/chitin deacetylase			272562.CA_C0358	bactNOG16823	Polysaccharide deacetylase	4.00E-148	384457082	YP_005669502.1	xylanase/chitin deacetylase	Clostridium acetobutylicum EA 2018	5.53E-148	pfam01522	2.41E-24	Polysacc_deac_1	Polysaccharide deacetylase	This domain is found in polysaccharide deacetylase
4	4_39	Clostridium sp. UNIVR01 strain								272562.CA_C1237			4.00E-28	488770911	YP_007940705.1	hypothetical protein Clopa_2150	Clostridium pasteurianum BC1	3.79E-64	pfam13420	3.30E-06	Acetyltransf_4	Acetyltransferase (GNAT) domain
4	4_40	Clostridium sp. UNIVR01 strain								441772.CLI_3060	bactNOG80456		4.00E-43	488770912	YP_007940706.1	cell division protein	Clostridium pasteurianum BC1	5.67E-74
4	4_41	Clostridium sp. UNIVR01 strain								386415.NT01CX_1685			8.00E-24	118443788	YP_877764.1	hypothetical protein NT01CX_1685	Clostridium novyi NT	1.22E-23	pfam14209	3.53E-11	DUF4321	Domain of unknown function (DUF4321)	This family of proteins is functionally uncharacterized
4	4_42	Clostridium sp. UNIVR01 strain	COG0424	D	3.08E-79	Maf	Nucleotide-binding protein implicated in inhibition of septum formation	K06287	http://www.kegg.jp/dbget-bin/www_bget?ko:K06287	536232.CLM_3400	bactNOG23727	Maf-Like protein	4.00E-77	488770913	YP_007940707.1	MAF protein	Clostridium pasteurianum BC1	4.74E-81	pfam02545	1.47E-70	Maf	Maf-like protein	Maf is a putative inhibitor of septum formation in eukaryotes, bacteria, and archaea
4	4_43	Clostridium sp. UNIVR01 strain	COG2003	L	3.29E-95	RadC	DNA repair proteins	K03630	http://www.kegg.jp/dbget-bin/www_bget?ko:K03630	272562.CA_C1241	bactNOG16954	DNA repair protein RadC; Involved in DNA double-strand break repair and recombination. Promotes the annealing of complementary single-stranded DNA and by simulation of RAD51 recombinase	2.00E-108	488770914	YP_007940708.1	DNA repair protein radc	Clostridium pasteurianum BC1	4.25E-115	pfam04002	8.30E-55	RadC	RadC-like JAB domain	A family of proteins present widely across the bacteria
4	4_44	Clostridium sp. UNIVR01 strain	COG1077	D	1.08E-177	MreB	Actin-like ATPase involved in cell morphogenesis	K03569	http://www.kegg.jp/dbget-bin/www_bget?ko:K03569	272562.CA_C1242	bactNOG00107	Shape-Determining protein MreB	0	488770915	YP_007940709.1	cell shape determining protein, MreB/Mrl family	Clostridium pasteurianum BC1	0	pfam06723	0	MreB_Mbl	MreB/Mbl protein	This family consists of bacterial MreB and Mbl proteins as well as two related archaeal sequences
4	4_45	Clostridium sp. UNIVR01 strain	COG1792	M	7.49E-46	MreC	Cell shape-determining protein			212717.CTC02073	bactNOG24169	Rod shape-determining protein MreC; in some organisms this protein is a transmembrane protein while in others it is periplasmic; involved in some organisms with other components of the MreBCD complex and with penicillin binding proteins in the periplasm or cell wall	1.00E-73	488770916	YP_007940710.1	rod shape-determining protein MreC	Clostridium pasteurianum BC1	1.05E-92	pfam04085	5.30E-29	MreC	rod shape-determining protein MreC	MreC (murein formation C) is involved in the rod shape determination in Escherichia coli, and more generally in cell shape determination of bacteria whether or not they are rod-shaped
4	4_46	Clostridium sp. UNIVR01 strain	COG2891	M	8.49E-06	MreD	Cell shape-determining protein	K03571	http://www.kegg.jp/dbget-bin/www_bget?ko:K03571	431943.CKL_0868	bactNOG25328	Rod shape-determining protein MreD	6.00E-52	488770917	YP_007940711.1	rod shape-determining protein MreD	Clostridium pasteurianum BC1	1.06E-66	pfam04093	8.19E-09	MreD	rod shape-determining protein MreD	MreD (murein formation D) is involved in the rod shape determination in Escherichia coli, and more generally in cell shape determination of bacteria whether or not they are rod-shaped
4	4_47	Clostridium sp. UNIVR01 strain	COG0768	M	2.51E-61	FtsI	Cell division protein FtsI/penicillin-binding protein 2	K05515	http://www.kegg.jp/dbget-bin/www_bget?ko:K05515	272562.CA_C1245			0	488770920	YP_007940714.1	cell division protein FtsI/penicillin-binding protein 2	Clostridium pasteurianum BC1	0	pfam00905	6.06E-24	Transpeptidase	Penicillin binding protein transpeptidase domain	The active site serine is conserved in all members of this family
4	4_48	Clostridium sp. UNIVR01 strain	COG0768	M	1.65E-57	FtsI	Cell division protein FtsI/penicillin-binding protein 2			212717.CTC02071			0	488770920	YP_007940714.1	cell division protein FtsI/penicillin-binding protein 2	Clostridium pasteurianum BC1	0	pfam03717	2.06E-23	PBP_dimer	Penicillin-binding Protein dimerization domain	This domain is found at the N terminus of Class B High Molecular Weight Penicillin-Binding Proteins
4	4_49	Clostridium sp. UNIVR01 strain	COG1670	J	4.31E-27	RimL	Acetyltransferases, including N-acetylases of ribosomal proteins			457570.Nther_2176	bactNOG26322	Gcn5-Related N-acetyltransferase	1.00E-45	188586785	YP_001918330.1	N-acetyltransferase GCN5	Natranaerobius thermophilus JW/NM-WN-LF	1.95E-45	pfam13302	3.42E-19	Acetyltransf_3	Acetyltransferase (GNAT) domain	This domain catalyses N-acetyltransferase reactions
4	4_50	Clostridium sp. UNIVR01 strain	COG0850	D	4.17E-42	MinC	Septum formation inhibitor	K03610	http://www.kegg.jp/dbget-bin/www_bget?ko:K03610	272562.CA_C1248	bactNOG45978	Cell division inhibitor that blocks the formation of polar Z ring septums. Rapidly oscillates between the poles of the cell to destabilize ftsZ filaments that have formed before they mature into polar Z rings. Prevents ftsZ polymerization (By similarity) protein	1.00E-108	488770921	YP_007940715.1	septum site-determining protein MinC	Clostridium pasteurianum BC1	4.34E-123	pfam03775	8.64E-35	MinC_C	Septum formation inhibitor MinC	C-terminal domain	In Escherichia coli ftsZ assembles into a Z ring at midcell while assembly at polar sites is prevented by the min system
4	4_51	Clostridium sp. UNIVR01 strain	COG2894	D	1.09E-141	MinD	Septum formation inhibitor-activating ATPase	K03609	http://www.kegg.jp/dbget-bin/www_bget?ko:K03609	272562.CA_C1249	bactNOG05716	Septum site-determining protein MinD	1.00E-151	488770922	YP_007940716.1	septum site-determining protein MinD	Clostridium pasteurianum BC1	5.35E-159	pfam01656	1.91E-33	CbiA	CobQ/CobB/MinD/ParA nucleotide binding domain	This family consists of various cobyrinic acid a,c-diamide synthases
4	4_52	Clostridium sp. UNIVR01 strain	COG0851	D	4.57E-20	MinE	Septum formation topological specificity factor	K03608	http://www.kegg.jp/dbget-bin/www_bget?ko:K03608	386415.NT01CX_1694	bactNOG73555	Prevents the cell division inhibition by proteins minC and minD at internal division sites while permitting inhibition at polar sites. This ensures cell division at the proper site by restricting the formation of a division septum at the midpoint of the long axis of the cell (By similarity)	2.00E-31	488770923	YP_007940717.1	cell division topological specificity factor MinE	Clostridium pasteurianum BC1	4.35E-42	pfam03776	1.29E-22	MinE	Septum formation topological specificity factor MinE	The Escherichia coli minicell locus was shown to code for three gene products (MinC, MinD, and MinE) whose coordinate action is required for proper placement of the division septum
4	4_53	Clostridium sp. UNIVR01 strain	COG0739	M	1.42E-21	NlpD	Membrane proteins related to metalloendopeptidases			212717.CTC02066	bactNOG05314	Metalloendopeptidase	2.00E-52	488770924	YP_007940718.1	metalloendopeptidase-like membrane protein	Clostridium pasteurianum BC1	5.38E-77	pfam01551	1.70E-29	Peptidase_M23	Peptidase family M23	Members of this family are zinc metallopeptidases with a range of specificities
4	4_54	Clostridium sp. UNIVR01 strain	COG1994	R	6.79E-07	SpoIVFB	Zn-dependent proteases	K06402	http://www.kegg.jp/dbget-bin/www_bget?ko:K06402	515621.CLJ_B3251	bactNOG00225	Peptidase M50	5.00E-83	488770925	YP_007940719.1	Zn-dependent protease	Clostridium pasteurianum BC1	2.13E-122	pfam02163	6.13E-11	Peptidase_M50	Peptidase family M50
4	4_55	Clostridium sp. UNIVR01 strain	COG4225	R	1.84E-138	-	Predicted unsaturated glucuronyl hydrolase involved in regulation of bacterial surface properties, and related proteins	K15532	http://www.kegg.jp/dbget-bin/www_bget?ko:K15532	272562.CA_C0359	bactNOG07832	Glycosyl hydrolase family 88	0	384457083	YP_005669503.1	hypothetical protein CEA_G0369	Clostridium acetobutylicum EA 2018	0	pfam07470	4.42E-109	Glyco_hydro_88	Glycosyl Hydrolase Family 88	Unsaturated glucuronyl hydrolase catalyses the hydrolytic release of unsaturated glucuronic acids from oligosaccharides (EC:3
4	4_56	Clostridium sp. UNIVR01 strain	COG2211	G	5.23E-108	MelB	Na+/melibiose symporter and related transporters			272562.CA_C0357	bactNOG03269	Sugar (glycoside-Pentoside-hexuronide) transporter protein	0	384457081	YP_005669501.1	Permease of the Na:galactoside symporter family	Clostridium acetobutylicum EA 2018	0	pfam13347	6.20E-61	MFS_2	MFS/sugar transport protein	This family is part of the major facilitator superfamily of membrane transport proteins
4	4_57	Clostridium sp. UNIVR01 strain	COG1032	C	5.37E-64	-	Fe-S oxidoreductase			272562.CA_C1254	bactNOG01315	Radical SAM domain protein	0	488770926	YP_007940720.1	radical SAM family uncharacterized protein	Clostridium pasteurianum BC1	0	pfam04055	4.88E-16	Radical_SAM	Radical SAM superfamily	Radical SAM proteins catalyse diverse reactions, including unusual methylations, isomerization, sulphur insertion, ring formation, anaerobic oxidation and protein radical formation
4	4_58	Clostridium sp. UNIVR01 strain	COG5011	S	9.76E-52	-	Uncharacterized protein conserved in bacteria			272562.CA_C1255	bactNOG43278	Protein involved in pseudouridine synthesis	3.00E-79	488770927	YP_007940721.1	radical SAM-linked protein	Clostridium pasteurianum BC1	1.32E-104	pfam10105	1.92E-61	DUF2344	Uncharacterized protein conserved in bacteria (DUF2344)	This domain, found in various hypothetical bacterial proteins and Radical Sam domain proteins, has no known function
4	4_59	Clostridium sp. UNIVR01 strain	COG1530	J	7.36E-96	CafA	Ribonucleases G and E	K08301	http://www.kegg.jp/dbget-bin/www_bget?ko:K08301	272562.CA_C1256	bactNOG58893	Ribonuclease, Rne/Rng family	1.00E-172	488770928	YP_007940722.1	ribonuclease G and E	Clostridium pasteurianum BC1	0	pfam10150	6.26E-96	RNase_E_G	Ribonuclease E/G family	Ribonuclease E and Ribonuclease G are related enzymes that cleave a wide variety of RNAs
6	6_1	NA	COG4221	R	1.49E-32	-	Short-chain alcohol dehydrogenase of unknown specificity			176299.Atu0857	bactNOG02122	Short-Chain dehydrogenase/reductase SDR	1.00E-51	298717596	YP_003730238.1	short-chain alcohol dehydrogenase	Pantoea vagans C9-1	2.34E-59
6	6_2	NA
7	7_1	NA	COG0834	ET	1.34E-34	HisJ	ABC-type amino acid transport/signal transduction systems, periplasmic component/domain	K02030	http://www.kegg.jp/dbget-bin/www_bget?ko:K02030	507522.KPK_2458			1.00E-140	298717426	YP_003730068.1	ABC transport system periplasmic solute-binding protein	Pantoea vagans C9-1	0	pfam00497	3.41E-41	SBP_bac_3	Bacterial extracellular solute-binding proteins	family 3
7	7_2	NA								379731.PST_1577	bactNOG04272	NAD binding protein	2.00E-29	298717424	YP_003730066.1	hypothetical protein Pvag_pPag30325	Pantoea vagans C9-1	1.57E-54	pfam13289	4.27E-13	SIR2_2	SIR2-like domain	This family of proteins are related to the sirtuins
7	7_3	NA								243275.TDE0266	bactNOG04272	NAD binding protein	3.00E-31	298717424	YP_003730066.1	hypothetical protein Pvag_pPag30325	Pantoea vagans C9-1	1.72E-63	pfam13289	6.21E-09	SIR2_2	SIR2-like domain	This family of proteins are related to the sirtuins
7	7_4	NA	COG3141	S	3.75E-21	-	Uncharacterized protein conserved in bacteria	K09918	http://www.kegg.jp/dbget-bin/www_bget?ko:K09918	399742.Ent638_1887	bactNOG47613		8.00E-43	298717422	YP_003730064.1	hypothetical protein Pvag_pPag30323	Pantoea vagans C9-1	2.02E-59	pfam07130	3.36E-29	YebG	YebG protein	This family consists of several bacterial YebG proteins of around 75 residues in length
7	7_5	NA	COG3659	M	1.09E-44	OprB	Carbohydrate-selective porin			507522.KPK_1588	bactNOG27655		0	345300056	YP_004829414.1	carbohydrate-selective porin OprB	Enterobacter asburiae LF7a	0	pfam04966	4.42E-56	OprB	Carbohydrate-selective porin	OprB family
7	7_6	NA	COG3711	K	6.00E-50	BglG	Transcriptional antiterminator	K03488	http://www.kegg.jp/dbget-bin/www_bget?ko:K03488	413502.Ctu_1p00640	bactNOG57421	Antiterminator protein	8.00E-155	298717419	YP_003730061.1	cryptic beta-glucoside bgl operon antiterminator	Pantoea vagans C9-1	1.80E-161	pfam00874	2.39E-22	PRD	PRD domain	The PRD domain (for PTS Regulation Domain), is the phosphorylatable regulatory domain found in bacterial transcriptional antiterminator such as BglG, SacY and LicT, as well as in activators such as MtlR and LevR
7	7_7	NA	COG1263	G	5.70E-77	PtsG	Phosphotransferase system IIC components, glucose/maltose/N-acetylglucosamine-specific	K02757	http://www.kegg.jp/dbget-bin/www_bget?ko:K02757	399742.Ent638_2740	bactNOG05323	PTS system, beta-glucoside-specific protein	0	298717418	YP_003730060.1	PTS system beta-glucoside-specific transporter subunit IIABC	Pantoea vagans C9-1	0	pfam00358	7.65E-57	PTS_EIIA_1	phosphoenolpyruvate-dependent sugar phosphotransferase system	EIIA 1
7	7_8	NA	COG2723	G	0	BglB	Beta-glucosidase/6-phospho-beta-glucosidase/beta-galactosidase	K01223	http://www.kegg.jp/dbget-bin/www_bget?ko:K01223	399742.Ent638_2739	bactNOG00551	Beta-Glucosidase	0	298717417	YP_003730059.1	6-phospho-beta-glucosidase	Pantoea vagans C9-1	0	pfam00232	8.82E-177	Glyco_hydro_1	Glycosyl hydrolase family 1
7	7_9	NA	COG0363	G	2.00E-57	NagB	6-phosphogluconolactonase/Glucosamine-6-phosphate isomerase/deaminase			484021.KP1_5497	bactNOG17325	6-Phosphogluconolactonase	6.00E-115	386037260	YP_005957173.1	putative 6-phosphogluconolactonase	Klebsiella pneumoniae KCTC 2242	1.51E-115	pfam01182	3.72E-13	Glucosamine_iso	Glucosamine-6-phosphate isomerases/6-phosphogluconolactonase
7	7_10	NA	COG3177	S	1.38E-12	-	Uncharacterized conserved protein			205922.Pfl01_5004	bactNOG03168	Filamentation induced by cAMP protein Fic	4.00E-27	298717416	YP_003730058.1	hypothetical protein Pvag_pPag30317	Pantoea vagans C9-1	2.35E-32
7	7_11	NA								561230.PC1_2086	bactNOG01444	Methyl-Accepting chemotaxis protein	9.00E-113	298717415	YP_003730057.1	HTH-type transcriptional regulator	Pantoea vagans C9-1	3.16E-142
7	7_12	NA								218491.ECA2226	bactNOG01444	Methyl-Accepting chemotaxis protein	1.00E-15	298717415	YP_003730057.1	HTH-type transcriptional regulator	Pantoea vagans C9-1	7.69E-30
7	7_13	NA	COG0840	NT	2.50E-51	Tar	Methyl-accepting chemotaxis protein			561230.PC1_2086	bactNOG01444	Methyl-Accepting chemotaxis protein	1.00E-173	298717415	YP_003730057.1	HTH-type transcriptional regulator	Pantoea vagans C9-1	0	pfam00015	1.56E-48	MCPsignal	Methyl-accepting chemotaxis protein (MCP) signalling domain	This domain is thought to transduce the signal to CheA since it is highly conserved in very diverse MCPs
7	7_14	NA	COG0840	NT	3.02E-43	Tar	Methyl-accepting chemotaxis protein			561230.PC1_2086	bactNOG01444	Methyl-Accepting chemotaxis protein	5.00E-148	298717415	YP_003730057.1	HTH-type transcriptional regulator	Pantoea vagans C9-1	8.31E-174	pfam00015	7.03E-45	MCPsignal	Methyl-accepting chemotaxis protein (MCP) signalling domain	This domain is thought to transduce the signal to CheA since it is highly conserved in very diverse MCPs
7	7_15	NA	COG3839	G	2.51E-15	MalK	ABC-type sugar transport systems, ATPase components			507522.KPK_2000	bactNOG00221	ABC transporter protein	3.00E-39	298717414	YP_003730056.1	ABC transport system ATP-binding protein	Pantoea vagans C9-1	5.28E-73
7	7_16	NA	COG1653	G	1.19E-07	UgpB	ABC-type sugar transport system, periplasmic component			507522.KPK_2004	bactNOG11800	Protein involved in carbohydrate transport	1.00E-42	298717410	YP_003730052.1	sugar ABC transporter periplasmic protein	Pantoea vagans C9-1	7.67E-56
7	7_17	NA	COG0334	E	2.44E-88	GdhA	Glutamate dehydrogenase/leucine dehydrogenase			272620.KPN_01492	bactNOG02732	Glutamate dehydrogenase	2.00E-129	298717408	YP_003730050.1	glutamate dehydrogenase	Pantoea vagans C9-1	6.72E-148	pfam00208	5.84E-83	ELFV_dehydrog	Glutamate/Leucine/Phenylalanine/Valine dehydrogenase
7	7_18	NA
7	7_19	NA												298717407	YP_003730049.1	hypothetical protein Pvag_pPag30308	Pantoea vagans C9-1	1.10E-19
7	7_20	NA	COG0054	H	1.76E-22	RibH	Riboflavin synthase beta-chain			318586.Pden_4679	bactNOG27481	Riboflavin synthase subunit beta; RibE; 6,7-diimethyl-8-ribityllumazine synthase; DMRL synthase; lumazine synthase; beta subunit of riboflavin synthase; condenses 5-amino-6-(1'-D)-ribityl-amino-2,4-pyrimidinedione with L-3,4-dihydrohy-2-butanone-4-phosphate to generate 6,6-dimethyl-8-lumazine ; riboflavin synthase then uses 2 molecules of DMRL to produce riboflavin ; involved in the last steps of…	9.00E-41	298717402	YP_003730044.1	6,7-dimethyl-8-ribityllumazine synthase	Pantoea vagans C9-1	7.36E-63	pfam00885	2.81E-31	DMRL_synthase	6	7-dimethyl-8-ribityllumazine synthase	This family includes the beta chain of 6,7-dimethyl-8- ribityllumazine synthase EC:2
7	7_21	NA	COG3839	G	5.92E-20	MalK	ABC-type sugar transport systems, ATPase components			507522.KPK_2000	bactNOG00221	ABC transporter protein	4.00E-22	298717414	YP_003730056.1	ABC transport system ATP-binding protein	Pantoea vagans C9-1	1.22E-29
7	7_22	NA	COG3839	G	6.23E-90	MalK	ABC-type sugar transport systems, ATPase components			507522.KPK_2000	bactNOG00221	ABC transporter protein	1.00E-95	298717414	YP_003730056.1	ABC transport system ATP-binding protein	Pantoea vagans C9-1	5.66E-107	pfam00005	2.03E-20	ABC_tran	ABC transporter	ABC transporters for a large family of proteins responsible for translocation of a variety of compounds across biological membranes
7	7_23	NA	COG1653	G	1.02E-12	UgpB	ABC-type sugar transport system, periplasmic component			507522.KPK_2004	bactNOG11800	Protein involved in carbohydrate transport	1.00E-67	298717410	YP_003730052.1	sugar ABC transporter periplasmic protein	Pantoea vagans C9-1	4.84E-86
7	7_24	NA	COG1940	KG	4.94E-43	NagC	Transcriptional regulator/sugar kinase			507522.KPK_2005	bactNOG10297	ROK family protein	2.00E-120	298717409	YP_003730051.1	xylose repressor	Pantoea vagans C9-1	2.07E-139	pfam00480	1.68E-24	ROK	ROK family
7	7_25	NA	COG0334	E	2.82E-88	GdhA	Glutamate dehydrogenase/leucine dehydrogenase			272620.KPN_01492	bactNOG02732	Glutamate dehydrogenase	5.00E-129	298717408	YP_003730050.1	glutamate dehydrogenase	Pantoea vagans C9-1	3.49E-148	pfam00208	7.74E-83	ELFV_dehydrog	Glutamate/Leucine/Phenylalanine/Valine dehydrogenase
7	7_26	NA	COG0334	E	1.17E-92	GdhA	Glutamate dehydrogenase/leucine dehydrogenase	K00260	http://www.kegg.jp/dbget-bin/www_bget?ko:K00260	399741.Spro_2473	bactNOG02732	Glutamate dehydrogenase	1.00E-133	298717408	YP_003730050.1	glutamate dehydrogenase	Pantoea vagans C9-1	6.95E-136	pfam02812	2.11E-70	ELFV_dehydrog_N	Glu/Leu/Phe/Val dehydrogenase	dimerization domain
7	7_27	NA												298717407	YP_003730049.1	hypothetical protein Pvag_pPag30308	Pantoea vagans C9-1	5.84E-19
7	7_28	NA	COG0054	H	7.07E-23	RibH	Riboflavin synthase beta-chain			318586.Pden_4679	bactNOG27481	Riboflavin synthase subunit beta; RibE; 6,7-diimethyl-8-ribityllumazine synthase; DMRL synthase; lumazine synthase; beta subunit of riboflavin synthase; condenses 5-amino-6-(1'-D)-ribityl-amino-2,4-pyrimidinedione with L-3,4-dihydrohy-2-butanone-4-phosphate to generate 6,6-dimethyl-8-lumazine ; riboflavin synthase then uses 2 molecules of DMRL to produce riboflavin ; involved in the last steps of…	4.00E-41	298717402	YP_003730044.1	6,7-dimethyl-8-ribityllumazine synthase	Pantoea vagans C9-1	6.08E-62	pfam00885	1.51E-31	DMRL_synthase	6	7-dimethyl-8-ribityllumazine synthase	This family includes the beta chain of 6,7-dimethyl-8- ribityllumazine synthase EC:2
7	7_29	NA	COG3645	S	3.55E-07	-	Uncharacterized phage-encoded protein			290339.ESA_01482	bactNOG35707		1.00E-25	298717401	YP_003730043.1	protein KilA	Pantoea vagans C9-1	5.19E-38	pfam03374	2.61E-09	ANT	Phage antirepressor protein KilAC domain	This domain was called the KilAC domain by Iyer and colleagues
7	7_30	NA	COG1464	P	5.49E-97	NlpA	ABC-type metal ion transport system, periplasmic component/surface antigen	K02073	http://www.kegg.jp/dbget-bin/www_bget?ko:K02073	484021.KP1_3272	bactNOG01421	Lipoprotein	5.00E-125	298717399	YP_003730041.1	ABC transport system periplasmic solute-binding protein	Pantoea vagans C9-1	3.28E-152	pfam03180	4.02E-94	Lipoprotein_9	NLPA lipoprotein	This family of bacterial lipoproteins contains several antigenic members, that may be involved in bacterial virulence
7	7_31	NA	COG1464	P	1.26E-28	NlpA	ABC-type metal ion transport system, periplasmic component/surface antigen			484021.KP1_3272	bactNOG01421	Lipoprotein	2.00E-43	298717399	YP_003730041.1	ABC transport system periplasmic solute-binding protein	Pantoea vagans C9-1	2.27E-53	pfam03180	1.52E-21	Lipoprotein_9	NLPA lipoprotein	This family of bacterial lipoproteins contains several antigenic members, that may be involved in bacterial virulence
7	7_32	NA								290633.GOX2257	bactNOG37587	Cupin 2 barrel domain protein	3.00E-34	298717398	YP_003730040.1	hypothetical protein Pvag_pPag30299	Pantoea vagans C9-1	2.00E-82
7	7_33	NA	COG3665	S	1.88E-31	-	Uncharacterized conserved protein	K09967	http://www.kegg.jp/dbget-bin/www_bget?ko:K09967	507522.KPK_2624	bactNOG01681		5.00E-159	298717389	YP_003730031.1	hypothetical protein Pvag_pPag30290	Pantoea vagans C9-1	5.56E-163	pfam09347	1.37E-73	DUF1989	Domain of unknown function (DUF1989)	This family of proteins are functionally uncharacterized
7	7_34	NA
7	7_35	NA								393305.YE2064	bactNOG16294	2Og-Fe(Ii) oxygenase	9.00E-34	298717384	YP_003730026.1	hypothetical protein Pvag_pPag30285	Pantoea vagans C9-1	1.08E-45	pfam13640	4.62E-08	2OG-FeII_Oxy_3	2OG-Fe(II) oxygenase superfamily	This family contains members of the 2-oxoglutarate (2OG) and Fe(II)-dependent oxygenase superfamily
7	7_36	NA								465817.ETA_32230			4.00E-28	188535336	YP_001909133.1	hypothetical protein ETA_32230	Erwinia tasmaniensis Et1/99	5.41E-28
7	7_37	NA								465817.ETA_32230			2.00E-105	188535336	YP_001909133.1	hypothetical protein ETA_32230	Erwinia tasmaniensis Et1/99	3.03E-105
7	7_38	NA								465817.ETA_32240			1.00E-73	188535337	YP_001909134.1	hypothetical protein ETA_32240	Erwinia tasmaniensis Et1/99	1.55E-73
7	7_39	NA	COG0583	K	1.78E-53	LysR	Transcriptional regulator			399742.Ent638_1086	bactNOG03534	Lysr family transcriptional regulator protein	1.00E-164	298717381	YP_003730023.1	RuBisCO transcriptional regulator	Pantoea vagans C9-1	0	pfam03466	5.82E-30	LysR_substrate	LysR substrate binding domain	The structure of this domain is known and is similar to the periplasmic binding proteins
7	7_40	NA								399742.Ent638_1087	bactNOG17370	Major facilitator protein	1.00E-171	298717380	YP_003730022.1	MFS family transporter	Pantoea vagans C9-1	0	pfam07690	1.70E-11	MFS_1	Major Facilitator Superfamily
7	7_41	NA	COG4460	S	9.02E-37	-	Uncharacterized protein conserved in bacteria			399742.Ent638_1088	bactNOG43611		2.00E-52	440231458	YP_007345251.1	hypothetical protein D781_2822	Serratia marcescens FGI94	8.12E-57
7	7_42	NA	COG3609	K	1.19E-14	-	Predicted transcriptional regulators containing the CopG/Arc/MetJ DNA-binding domain	K07746	http://www.kegg.jp/dbget-bin/www_bget?ko:K07746	439855.EcSMS35_3216	bactNOG43639		4.00E-45	298717378	YP_003730020.1	CC2985 family addiction module antidote protein	Pantoea vagans C9-1	4.88E-52	pfam03693	2.23E-15	RHH_2	Uncharacterized protein family (UPF0156)	This family of proteins are about 80 amino acids in length and their function is unknown
7	7_43	NA	COG1595	K	5.58E-25	RpoE	DNA-directed RNA polymerase specialized sigma subunit, sigma24 homolog	K03088	http://www.kegg.jp/dbget-bin/www_bget?ko:K03088	634499.EpC_29870	bactNOG32833	RNA polymerase sigma factor; Bacteria have multiple sigma factors which are active under specific conditions; the sigma factor binds with the catalytic core of RNA polymerase to produce the holoenzyme and directs bacterial core RNA polymerase to specific promoter elements to initiate transcription	1.00E-83	298717373	YP_003730015.1	RNA polymerase sigma factor nccH	Pantoea vagans C9-1	6.20E-105	pfam04542	4.34E-07	Sigma70_r2	Sigma-70 region 2	Region 2 of sigma-70 is the most conserved region of the entire protein
7	7_44	NA								465817.ETA_28370			1.00E-93	298717372	YP_003730014.1	hypothetical protein Pvag_pPag30273	Pantoea vagans C9-1	1.51E-123
7	7_45	NA
7	7_46	NA	COG1349	KG	1.00E-50	GlpR	Transcriptional regulators of sugar metabolism			399742.Ent638_0488	bactNOG27617	Transcriptional regulator protein	3.00E-72	298717369	YP_003730011.1	glycerol-3-phosphate regulon repressor	Pantoea vagans C9-1	6.56E-120	pfam00455	6.01E-48	DeoRC	DeoR C terminal sensor domain	The sensor domains of the DeoR are catalytically inactive versions of the ISOCOT fold, but retain the substrate binding site
7	7_47	NA
7	7_48	NA								290339.ESA_02946	bactNOG83134		1.00E-16	298717367	YP_003730009.1	hypothetical protein Pvag_pPag30268	Pantoea vagans C9-1	3.73E-55
7	7_49	NA	COG3383	R	3.05E-116	-	Uncharacterized anaerobic dehydrogenase			290339.ESA_02945	bactNOG00411	Formate dehydrogenase, alpha subunit	6.00E-134	298717366	YP_003730008.1	molybdopterin oxidoreductase family protein	Pantoea vagans C9-1	0	pfam00384	1.96E-29	Molybdopterin	Molybdopterin oxidoreductase
7	7_50	NA
7	7_51	NA	COG4566	T	3.70E-61	TtrR	Response regulator			205922.Pfl01_2249	bactNOG23061	Two-Component response regulator protein (NodW mutant supressor protein)	1.00E-45	298717364	YP_003730006.1	alkaline phosphatase synthesis transcriptional regulatory protein PhoP	Pantoea vagans C9-1	1.21E-121	pfam00196	4.75E-18	GerE	Bacterial regulatory proteins	luxR family
7	7_52	NA	COG3468	MU	3.86E-20	AidA	Type V secretory pathway, adhesin AidA			273123.YPTB1061			2.00E-170	186894434	YP_001871546.1	outer membrane autotransporter	Yersinia pseudotuberculosis PB1/+	2.87E-170	pfam03797	6.30E-35	Autotransporter	Autotransporter beta-domain	Secretion of protein products occurs by a number of different pathways in bacteria
7	7_53	NA	COG4566	T	1.43E-71	TtrR	Response regulator	K13041	http://www.kegg.jp/dbget-bin/www_bget?ko:K13041	205922.Pfl01_2249	bactNOG23061	Two-Component response regulator protein (NodW mutant supressor protein)	6.00E-57	298717364	YP_003730006.1	alkaline phosphatase synthesis transcriptional regulatory protein PhoP	Pantoea vagans C9-1	5.71E-139	pfam00072	4.12E-23	Response_reg	Response regulator receiver domain	This domain receives the signal from the sensor partner in bacterial two-component systems
7	7_54	NA
7	7_55	NA
7	7_56	NA	COG4191	T	3.41E-13	-	Signal transduction histidine kinase regulating C4-dicarboxylate transport system			395491.Rleg_1557	bactNOG23285	Protein involved in peptidyl-histidine phosphorylation	4.00E-25	298717363	YP_003730005.1	serine/threonine kinase with two-component sensor domain	Pantoea vagans C9-1	2.47E-91	pfam02518	2.34E-06	HATPase_c	Histidine kinase-	DNA gyrase B-	and HSP90-like ATPase	This family represents the structurally related ATPase domains of histidine kinase, DNA gyrase B and HSP90
7	7_57	NA	COG3899	R	7.57E-22	-	Predicted ATPase			438753.AZC_3098			6.00E-106	298717363	YP_003730005.1	serine/threonine kinase with two-component sensor domain	Pantoea vagans C9-1	0	pfam08447	2.10E-07	PAS_3	PAS fold	The PAS fold corresponds to the structural domain that has previously been defined as PAS and PAC motifs
7	7_58	NA
7	7_59	NA
7	7_60	NA	COG4566	T	9.71E-21	TtrR	Response regulator			347834.RHE_PF00547			6.00E-21	298717362	YP_003730004.1	transcriptional regulator	Pantoea vagans C9-1	1.65E-74	pfam00072	4.00E-21	Response_reg	Response regulator receiver domain	This domain receives the signal from the sensor partner in bacterial two-component systems
7	7_61	NA	COG4317	S	5.21E-27	-	Uncharacterized protein conserved in bacteria			267608.RSc0241	bactNOG74653		2.00E-28	298717361	YP_003730003.1	hypothetical protein Pvag_pPag30262	Pantoea vagans C9-1	8.49E-49	pfam07235	2.14E-31	DUF1427	Protein of unknown function (DUF1427)	This family consists of several bacterial proteins of around 100 residues in length
7	7_62	NA	COG4317	S	3.21E-13	-	Uncharacterized protein conserved in bacteria			267608.RSc0241	bactNOG74653		2.00E-12	317048154	YP_004115802.1	XapX domain-containing protein	Pantoea sp. At-9b	4.84E-17	pfam07235	9.88E-16	DUF1427	Protein of unknown function (DUF1427)	This family consists of several bacterial proteins of around 100 residues in length
7	7_63	NA	COG1335	Q	5.96E-11	PncA	Amidases related to nicotinamidase			264198.Reut_B4727			2.00E-59	298717359	YP_003730001.1	amidase	Pantoea vagans C9-1	2.33E-71	pfam00857	1.21E-06	Isochorismatase	Isochorismatase family	This family are hydrolase enzymes
8	8_1	Clostridium sp. UNIVR01 strain	COG0064	J	5.07E-127	GatB	Asp-tRNAAsn/Glu-tRNAGln amidotransferase B subunit (PET112 homolog)			272562.CA_C2669	bactNOG00098	Allows the formation of correctly charged Asn-tRNA or Gln-tRNA through the transamidation of misacylated Asp-tRNA or Glu-tRNA in organisms which lack either or both of asparaginyl-tRNA or glutaminyl-tRNA protein	6.00E-120	488770309	YP_007940103.1	glutamyl-tRNA(Gln) and/or aspartyl-tRNA(Asn) amidotransferase, B subunit	Clostridium pasteurianum BC1	1.85E-128	pfam02934	1.85E-126	GatB_N	GatB/GatE catalytic domain	This domain is found in the GatB and GatE proteins
8	8_2	Clostridium sp. UNIVR01 strain	COG0154	J	0	GatA	Asp-tRNAAsn/Glu-tRNAGln amidotransferase A subunit and related amidases	K02433	http://www.kegg.jp/dbget-bin/www_bget?ko:K02433	272562.CA_C2670	bactNOG01811	Aspartyl/Glutamyl-Trna amidotransferase subunit A; allows the formation of correctly charged Asn-tRNA or Gln-tRNA through the transamidation of misacylated Asp-tRNA or Glu-tRNA in organisms which lack either or both of asparaginyl-tRNA or glutaminyl-tRNA synthetases; reaction takes place in the presence of glutamine and ATP through an activated phospho-Asp-tRNA or phospho-Glu-tRNA	0	488770308	YP_007940102.1	glutamyl-tRNA(Gln) and/or aspartyl-tRNA(Asn) amidotransferase, A subunit	Clostridium pasteurianum BC1	0	pfam01425	2.61E-179	Amidase	Amidase
8	8_3	Clostridium sp. UNIVR01 strain	COG0721	J	1.62E-24	GatC	Asp-tRNAAsn/Glu-tRNAGln amidotransferase C subunit	K02435	http://www.kegg.jp/dbget-bin/www_bget?ko:K02435	272562.CA_C2671	bactNOG43689	Allows the formation of correctly charged Asn-tRNA or Gln-tRNA through the transamidation of misacylated Asp- tRNA or Glu-tRNA in organisms which lack either or both of asparaginyl-tRNA or glutaminyl-tRNA synthetases. The reaction takes place in the presence of glutamine and ATP through an activated phospho-Asp-tRNA or phospho-Glu-tRNA	9.00E-43	488770307	YP_007940101.1	glutamyl-tRNA(Gln) and/or aspartyl-tRNA(Asn) amidotransferase, C subunit	Clostridium pasteurianum BC1	1.11E-48	pfam02686	9.09E-18	Glu-tRNAGln	Glu-tRNAGln amidotransferase C subunit	This is a family of Glu-tRNAGln amidotransferase C subunits
8	8_4	Clostridium sp. UNIVR01 strain								272562.CA_C2672			9.00E-14	488770306	YP_007940100.1	hypothetical protein Clopa_1448	Clostridium pasteurianum BC1	8.84E-24
8	8_5	Clostridium sp. UNIVR01 strain	COG0272	L	0	Lig	NAD-dependent DNA ligase (contains BRCT domain type II)	K01972	http://www.kegg.jp/dbget-bin/www_bget?ko:K01972	515621.CLJ_B3551	bactNOG01311	DNA ligase that catalyzes the formation of phosphodiester linkages between 5'-phosphoryl and 3'-hydroxyl groups in double-stranded DNA using NAD as a coenzyme and as the energy source for the reaction. It is essential for DNA replication and repair of damaged DNA	0	488770305	YP_007940099.1	DNA ligase, NAD-dependent	Clostridium pasteurianum BC1	0	pfam01653	5.99E-86	DNA_ligase_aden	NAD-dependent DNA ligase adenylation domain	DNA ligases catalyse the crucial step of joining the breaks in duplex DNA during DNA replication, repair and recombination, utilizing either ATP or NAD(+) as a cofactor
8	8_6	Clostridium sp. UNIVR01 strain	COG0210	L	0	UvrD	Superfamily I DNA and RNA helicases	K03657	http://www.kegg.jp/dbget-bin/www_bget?ko:K03657	272562.CA_C2674	bactNOG01073	Atp-Dependent DNA helicase	0	384459395	YP_005671815.1	ATP-dependent superfamily I DNA helicase, PCRA	Clostridium acetobutylicum EA 2018	0	pfam00580	1.02E-114	UvrD-helicase	UvrD/REP helicase N-terminal domain	The Rep family helicases are composed of four structural domains
8	8_7	Clostridium sp. UNIVR01 strain								290402.Cbei_0045			2.00E-30	150014937	YP_001307191.1	hypothetical protein Cbei_0045	Clostridium beijerinckii NCIMB 8052	2.48E-30	pfam13240	3.82E-06	zinc_ribbon_2	zinc-ribbon domain	This family consists of a single zinc ribbon domain, ie half of a pair as in family DZR
8	8_8	Clostridium sp. UNIVR01 strain								290402.Cbei_0045			1.00E-30	550916579	YP_008673171.1	zinc-ribbon domain protein	Clostridium saccharobutylicum DSM 13864	6.73E-33
8	8_9	Clostridium sp. UNIVR01 strain	COG3815	S	4.68E-22	-	Predicted membrane protein			290402.Cbei_0044	bactNOG43083		4.00E-33	150014936	YP_001307190.1	hypothetical protein Cbei_0044	Clostridium beijerinckii NCIMB 8052	6.01E-33	pfam09858	2.04E-30	DUF2085	Predicted membrane protein (DUF2085)	This domain, found in various hypothetical prokaryotic proteins, has no known function
8	8_10	Clostridium sp. UNIVR01 strain	COG4496	S	2.32E-44	-	Uncharacterized protein conserved in bacteria			272562.CA_C2675	bactNOG38217		5.00E-47	384459396	YP_005671816.1	hypothetical protein CEA_G2684	Clostridium acetobutylicum EA 2018	7.83E-47	pfam01371	2.77E-33	Trp_repressor	Trp repressor protein	This protein binds to tryptophan and represses transcription of the Trp operon
8	8_11	Clostridium sp. UNIVR01 strain	COG1187	J	1.84E-87	RsuA	16S rRNA uridine-516 pseudouridylate synthase and related pseudouridylate synthases			441772.CLI_3444	bactNOG22093	Pseudouridine synthase	4.00E-108	488770302	YP_007940096.1	pseudouridine synthase family protein	Clostridium pasteurianum BC1	4.77E-123	pfam00849	1.12E-21	PseudoU_synth_2	RNA pseudouridylate synthase	Members of this family are involved in modifying bases in RNA molecules
8	8_12	Clostridium sp. UNIVR01 strain	COG0741	M	2.16E-31	MltE	Soluble lytic murein transglycosylase and related regulatory proteins (some contain LysM/invasin domains)			272562.CA_C2677	bactNOG08138	Murein-Degrading enzyme that degrades murein glycan strands and insoluble, high-molecular weight murein sacculi, with the concomitant formation of a 1,6-anhydromuramoyl product. Lytic transglycosylases (LTs) play an integral role in the metabolism of the peptidoglycan sacculus. Their lytic action creates space within the PG sacculus to allow for its expansion as well as for the insertion of vario…	3.00E-62	488770301	YP_007940095.1	soluble lytic murein transglycosylase-like protein	Clostridium pasteurianum BC1	2.37E-78	pfam01464	1.38E-30	SLT	Transglycosylase SLT domain	This family is distantly related to pfam00062
8	8_13	Clostridium sp. UNIVR01 strain								272562.CA_C2678			0	488770300	YP_007940094.1	Y_Y_Y domain-containing protein	Clostridium pasteurianum BC1	0
8	8_14	Clostridium sp. UNIVR01 strain	COG1523	G	1.46E-149	PulA	Type II secretory pathway, pullulanase PulA and related glycosidases	K01200	http://www.kegg.jp/dbget-bin/www_bget?ko:K01200	272562.CA_C2679	bactNOG00898	Glycogen debranching enzyme	0	488770299	YP_007940093.1	pullulanase, type I	Clostridium pasteurianum BC1	0	pfam02922	1.14E-12	CBM_48	Carbohydrate-binding module 48 (Isoamylase N-terminal domain)	This domain is found in a range of enzymes that act on branched substrates - isoamylase, pullulanase and branching enzyme
8	8_15	Clostridium sp. UNIVR01 strain	COG1671	S	5.00E-41	-	Uncharacterized protein conserved in bacteria	K09768	http://www.kegg.jp/dbget-bin/www_bget?ko:K09768	386415.NT01CX_0440			9.00E-59	488770298	YP_007940092.1	hypothetical protein Clopa_1440	Clostridium pasteurianum BC1	1.02E-70	pfam02639	1.03E-47	DUF188	Uncharacterized BCR	YaiI/YqxD family COG1671
8	8_16	Clostridium sp. UNIVR01 strain	COG0166	G	6.43E-155	Pgi	Glucose-6-phosphate isomerase	K01810	http://www.kegg.jp/dbget-bin/www_bget?ko:K01810	272562.CA_C2680	bactNOG00742	Glucose-6-Phosphate isomerase	0	384459401	YP_005671821.1	glucose-6-phosphate isomerase	Clostridium acetobutylicum EA 2018	0	pfam00342	4.13E-141	PGI	Phosphoglucose isomerase	Phosphoglucose isomerase catalyses the interconversion of glucose-6-phosphate and fructose-6-phosphate
8	8_17	Clostridium sp. UNIVR01 strain								272562.CA_C2681			2.00E-29	488770297	YP_007940091.1	hypothetical protein Clopa_1439	Clostridium pasteurianum BC1	2.07E-34
8	8_18	Clostridium sp. UNIVR01 strain
8	8_19	Clostridium sp. UNIVR01 strain
8	8_20	Clostridium sp. UNIVR01 strain	COG0617	J	1.17E-87	PcnB	tRNA nucleotidyltransferase/poly(A) polymerase	K00974	http://www.kegg.jp/dbget-bin/www_bget?ko:K00974	212717.CTC01205	bactNOG02572	Poly(A) polymerase	7.00E-162	331270840	YP_004397277.1	PolyA polymerase family protein	Clostridium botulinum BKT015925	1.73E-166	pfam01743	1.06E-45	PolyA_pol	Poly A polymerase head domain	This family includes nucleic acid independent RNA polymerases, such as Poly(A) polymerase, which adds the poly (A) tail to mRNA EC:2
8	8_21	Clostridium sp. UNIVR01 strain	COG1476	K	1.58E-23	-	Predicted transcriptional regulators	K07729	http://www.kegg.jp/dbget-bin/www_bget?ko:K07729	441772.CLI_A0008	bactNOG73732		2.00E-30	384463970	YP_005676564.1	hypothetical protein	Clostridium botulinum F str. 230613	3.29E-30	pfam01381	2.30E-14	HTH_3	Helix-turn-helix	This large family of DNA binding helix-turn helix proteins includes Cro and CI
8	8_22	Clostridium sp. UNIVR01 strain
8	8_23	Clostridium sp. UNIVR01 strain	COG0596	R	9.07E-22	MhpC	Predicted hydrolases or acyltransferases (alpha/beta hydrolase superfamily)			441772.CLI_1304	bactNOG30118	Alpha/Beta protein	4.00E-121	384461631	YP_005674226.1	alpha/beta hydrolase family protein	Clostridium botulinum F str. 230613	6.30E-121	pfam12697	1.08E-22	Abhydrolase_6	Alpha/beta hydrolase family	This family contains alpha/beta hydrolase enzymes of diverse specificity
8	8_24	Clostridium sp. UNIVR01 strain						K10716	http://www.kegg.jp/dbget-bin/www_bget?ko:K10716	272562.CA_C1317	bactNOG29870	Voltage-Gated potassium channel	4.00E-104	384458043	YP_005670463.1	potassium channel subunit	Clostridium acetobutylicum EA 2018	5.48E-104	pfam07885	1.74E-11	Ion_trans_2	Ion channel	This family includes the two membrane helix type ion channels found in bacteria
8	8_25	Clostridium sp. UNIVR01 strain	COG2108	R	2.26E-104	-	Uncharacterized conserved protein related to pyruvate formate-lyase activating enzyme	K07129	http://www.kegg.jp/dbget-bin/www_bget?ko:K07129	498213.CLD_2562	bactNOG07782	Radical SAM domain protein	0	557605986	YP_008774097.1	radical SAM domain-containing protein	Clostridium tetani 12124569	0	pfam04055	5.59E-09	Radical_SAM	Radical SAM superfamily	Radical SAM proteins catalyse diverse reactions, including unusual methylations, isomerization, sulphur insertion, ring formation, anaerobic oxidation and protein radical formation
8	8_26	Clostridium sp. UNIVR01 strain	COG2814	G	4.15E-18	AraJ	Arabinose efflux permease			290402.Cbei_0707	bactNOG13731	Major facilitator superfamily protein	1.00E-60	554381269	YP_008700968.1	major facilitator superfamily MFS_1	Clostridium autoethanogenum DSM 10061	0	pfam07690	1.72E-23	MFS_1	Major Facilitator Superfamily
8	8_27	Clostridium sp. UNIVR01 strain	COG1028	IQR	1.50E-77	FabG	Dehydrogenases with different specificities (related to short-chain alcohol dehydrogenases)			441771.CLC_2221	bactNOG01935	Short-Chain dehydrogenase/reductase	4.00E-165	554378764	YP_008698463.1	3-oxoacyl-(acyl-carrier-protein) reductase	Clostridium autoethanogenum DSM 10061	9.94E-171	pfam13561	7.91E-28	adh_short_C2	Enoyl-(Acyl carrier protein) reductase
8	8_28	Clostridium sp. UNIVR01 strain	COG1819	GC	7.27E-92	-	Glycosyl transferases, related to UDP-glucuronosyltransferase			290402.Cbei_3197	bactNOG08087	Identified by match to protein family HMM PF00201; match to protein family HMM PF04101; match to protein family HMM TIGR01426	0	488769674	YP_007939468.1	glycosyltransferase, MGT family	Clostridium pasteurianum BC1	0	pfam00201	3.05E-16	UDPGT	UDP-glucoronosyl and UDP-glucosyl transferase
8	8_29	Clostridium sp. UNIVR01 strain
8	8_30	Clostridium sp. UNIVR01 strain								273068.TTE0787	bactNOG44621	Transcriptional activator protein	2.00E-84	451819740	YP_007455941.1	transcriptional regulator, XRE family	Clostridium saccharoperbutylacetonicum N1-4(HMT)	3.99E-92	pfam01381	1.83E-06	HTH_3	Helix-turn-helix	This large family of DNA binding helix-turn helix proteins includes Cro and CI
8	8_31	Clostridium sp. UNIVR01 strain												488769319	YP_007939113.1	hypothetical protein Clopa_0376	Clostridium pasteurianum BC1	5.84E-09
8	8_32	Clostridium sp. UNIVR01 strain	COG0519	F	0	GuaA	GMP synthase, PP-ATPase domain/subunit	K01951	http://www.kegg.jp/dbget-bin/www_bget?ko:K01951	272562.CA_C2700	bactNOG00924	GMP synthase; contains glutamine-hydrolyzing domain and glutamine amidotransferase; GMP-binding domain; functions to produce GMP from XMP in the IMP pathway	0	488770290	YP_007940084.1	GMP synthase (glutamine-hydrolyzing)	Clostridium pasteurianum BC1	0	pfam00958	5.58E-58	GMP_synt_C	GMP synthase C terminal domain	GMP synthetase is a glutamine amidotransferase from the de novo purine biosynthetic pathway
8	8_33	Clostridium sp. UNIVR01 strain	COG0516	F	3.76E-49	GuaB	IMP dehydrogenase/GMP reductase	K00088	http://www.kegg.jp/dbget-bin/www_bget?ko:K00088	441771.CLC_3238	bactNOG01824	Inosine 5-monophosphate dehydrogenase	0	488770289	YP_007940083.1	inosine-5&apos;&apos;-monophosphate dehydrogenase	Clostridium pasteurianum BC1	0	pfam00478	0	IMPDH	IMP dehydrogenase / GMP reductase domain	This family is involved in biosynthesis of guanosine nucleotide
8	8_34	Clostridium sp. UNIVR01 strain	COG0459	O	0	GroL	Chaperonin GroEL (HSP60 family)	K04077	http://www.kegg.jp/dbget-bin/www_bget?ko:K04077	272562.CA_C2703	bactNOG00201	Chaperonin GroEL; 60 kDa chaperone family; promotes refolding of misfolded polypeptides especially under stressful conditions; forms two stacked rings of heptamers to form a barrel-shaped 14mer; ends can be capped by GroES; misfolded proteins enter the barrel where they are refolded when GroES binds; many bacteria have multiple copies of the groEL gene which are active under different environment…	0	488770288	YP_007940082.1	chaperonin GroL	Clostridium pasteurianum BC1	0	pfam00118	2.69E-119	Cpn60_TCP1	TCP-1/cpn60 chaperonin family	This family includes members from the HSP60 chaperone family and the TCP-1 (T-complex protein) family
8	8_35	Clostridium sp. UNIVR01 strain	COG0234	O	5.81E-42	GroS	Co-chaperonin GroES (HSP10)	K04078	http://www.kegg.jp/dbget-bin/www_bget?ko:K04078	441772.CLI_3469	bactNOG36499	Co-Chaperonin GroES; 10 kDa chaperonin; Cpn10; GroES; forms homoheptameric ring; binds to one or both ends of the GroEL double barrel in the presence of adenine nucleotides capping it; folding of unfolded substrates initiates in a GroEL-substrate bound and capped by GroES; release of the folded substrate is dependent on ATP binding and hydrolysis in the trans ring	6.00E-47	488770287	YP_007940081.1	Co-chaperonin GroES	Clostridium pasteurianum BC1	1.89E-52	pfam00166	4.42E-39	Cpn10	Chaperonin 10 Kd subunit	This family contains GroES and Gp31-like chaperonins
8	8_36	Clostridium sp. UNIVR01 strain	COG4478	S	6.21E-29	-	Predicted membrane protein			645463.CDR20291_0717	bactNOG41141		3.00E-34	488770286	YP_007940080.1	integral membrane protein TIGR01906	Clostridium pasteurianum BC1	3.96E-50	pfam07314	2.85E-32	DUF1461	Protein of unknown function (DUF1461)	This family contains a number of hypothetical bacterial proteins of unknown function approximately 200 residues long
8	8_37	Clostridium sp. UNIVR01 strain	COG0679	R	3.42E-34	-	Predicted permeases	K07088	http://www.kegg.jp/dbget-bin/www_bget?ko:K07088	458233.MCCL_0185	bactNOG34476	Auxin Efflux Carrier protein	7.00E-76	488770903	YP_007940697.1	putative permease	Clostridium pasteurianum BC1	1.85E-115	pfam03547	3.37E-15	Mem_trans	Membrane transport protein	This family includes auxin efflux carrier proteins and other transporter proteins from all domains of life
8	8_38	Clostridium sp. UNIVR01 strain	COG0122	L	1.08E-57	AlkA	3-methyladenine DNA glycosylase/8-oxoguanine DNA glycosylase	K03660	http://www.kegg.jp/dbget-bin/www_bget?ko:K03660	272562.CA_C2707	bactNOG40348	8-Oxoguanine DNA glycosylase	4.00E-144	488770285	YP_007940079.1	3-methyladenine DNA glycosylase/8-oxoguanine DNA glycosylase	Clostridium pasteurianum BC1	2.24E-163	pfam07934	9.86E-33	OGG_N	8-oxoguanine DNA glycosylase	N-terminal domain	The presence of 8-oxoguanine residues in DNA can give rise to G-C to T-A transversion mutations
8	8_39	Clostridium sp. UNIVR01 strain								508765.CLL_A0378			4.00E-41	488770284	YP_007940078.1	C_GCAxxG_C_C family probable redox protein	Clostridium pasteurianum BC1	4.33E-59	pfam09719	2.17E-20	C_GCAxxG_C_C	Putative redox-active protein (C_GCAxxG_C_C)	This entry represents a putative redox-active protein of about 140 residues, with four perfectly conserved Cys residues
8	8_40	Clostridium sp. UNIVR01 strain	COG0493	ER	9.28E-154	GltD	NADPH-dependent glutamate synthase beta chain and related oxidoreductases	K00266	http://www.kegg.jp/dbget-bin/www_bget?ko:K00266	515621.CLJ_B1754	bactNOG01998	Glutamate synthase subunit beta; glutamate synthase is composed of subunits alpha and beta; beta subunit is a flavin adenine dinucleotide-NADPH dependent oxidoreductase; provides electrons to the alpha subunit, which binds L-glutamine and 2-oxoglutarate and forms L-glutamate	0	488770283	YP_007940077.1	NADPH-dependent glutamate synthase, homotetrameric	Clostridium pasteurianum BC1	0	pfam14691	4.48E-65	Fer4_20	Dihydroprymidine dehydrogenase domain II	4Fe-4S cluster	Domain II of the enzyme dihydroprymidine dehydrogenase binds FAD
8	8_41	Clostridium sp. UNIVR01 strain	COG0543	HC	6.92E-26	UbiB	2-polyprenylphenol hydroxylase and related flavodoxin oxidoreductases	K00528	http://www.kegg.jp/dbget-bin/www_bget?ko:K00528	431943.CKL_0459			2.00E-77	488770282	YP_007940076.1	2-polyprenylphenol hydroxylase-like oxidoreductase	Clostridium pasteurianum BC1	5.65E-99	pfam10418	4.29E-11	DHODB_Fe-S_bind	Iron-sulfur cluster binding domain of dihydroorotate dehydrogenase B	Lactococcus lactis is one of the few organisms with two dihydroorotate dehydrogenases, DHODs, A and B
8	8_42	Clostridium sp. UNIVR01 strain	COG0561	R	2.77E-16	Cof	Predicted hydrolases of the HAD superfamily			272562.CA_C2423	bactNOG19850	Hydrolase	9.00E-19	384459150	YP_005671570.1	HAD superfamily hydrolase	Clostridium acetobutylicum EA 2018	1.40E-18	pfam08282	1.12E-18	Hydrolase_3	haloacid dehalogenase-like hydrolase	This family contains haloacid dehalogenase-like hydrolase enzymes
8	8_43	Clostridium sp. UNIVR01 strain								289380.CPR_0508	bactNOG75659	Protein involved in potassium ion transport	8.00E-52	110800181	YP_694974.1	TrkA domain-containing protein	Clostridium perfringens ATCC 13124	2.50E-51
8	8_44	Clostridium sp. UNIVR01 strain	COG1250	I	4.40E-134	FadB	3-hydroxyacyl-CoA dehydrogenase	K00074	http://www.kegg.jp/dbget-bin/www_bget?ko:K00074	272562.CA_C2708	bactNOG00200	Coa dehydrogenase	2.00E-168	488770281	YP_007940075.1	3-hydroxyacyl-CoA dehydrogenase	Clostridium pasteurianum BC1	2.78E-178	pfam02737	2.38E-84	3HCDH_N	3-hydroxyacyl-CoA dehydrogenase	NAD binding domain	This family also includes lambda crystallin
8	8_45	Clostridium sp. UNIVR01 strain	COG2025	C	2.80E-128	FixB	Electron transfer flavoprotein, alpha subunit	K03522	http://www.kegg.jp/dbget-bin/www_bget?ko:K03522	272562.CA_C2709	bactNOG00820	Electron transfer flavoprotein alpha-subunit	0	488770280	YP_007940074.1	electron transfer flavoprotein, alpha subunit	Clostridium pasteurianum BC1	0	pfam01012	1.78E-50	ETF	Electron transfer flavoprotein domain	This family includes the homologous domain shared between the alpha and beta subunits of the electron transfer flavoprotein
8	8_46	Clostridium sp. UNIVR01 strain	COG2086	C	2.53E-97	FixA	Electron transfer flavoprotein, beta subunit	K03521	http://www.kegg.jp/dbget-bin/www_bget?ko:K03521	272562.CA_C2710	bactNOG03161	Electron transfer flavoprotein	5.00E-150	488770279	YP_007940073.1	electron transfer flavoprotein, beta subunit	Clostridium pasteurianum BC1	4.85E-163	pfam01012	2.35E-35	ETF	Electron transfer flavoprotein domain	This family includes the homologous domain shared between the alpha and beta subunits of the electron transfer flavoprotein
8	8_47	Clostridium sp. UNIVR01 strain	COG1960	I	1.35E-119	CaiA	Acyl-CoA dehydrogenases	K00248	http://www.kegg.jp/dbget-bin/www_bget?ko:K00248	272562.CA_C2711	bactNOG00542	Acyl-Coa dehydrogenase	0	488770278	YP_007940072.1	acyl-CoA dehydrogenase	Clostridium pasteurianum BC1	0	pfam00441	2.08E-54	Acyl-CoA_dh_1	Acyl-CoA dehydrogenase	C-terminal domain	C-terminal domain of Acyl-CoA dehydrogenase is an all-alpha, four helical up-and-down bundle
11	11_1	Clostridium sp. UNIVR02 strain	COG0468	L	1.92E-113	RecA	RecA/RadA recombinase	K03553	http://www.kegg.jp/dbget-bin/www_bget?ko:K03553	290402.Cbei_1216	bactNOG01307	The hydrolysis of ATP in the presence of single-stranded DNA, the ATP-dependent uptake of single-stranded DNA by duplex DNA, and the ATP-dependent hybridization of homologous single-stranded protein	0	451818179	YP_007454380.1	protein RecA	Clostridium saccharoperbutylacetonicum N1-4(HMT)	0	pfam00154	0	RecA	recA bacterial DNA recombination protein	RecA is a DNA-dependent ATPase and functions in DNA repair systems
11	11_2	Clostridium sp. UNIVR02 strain	COG0558	I	1.19E-33	PgsA	Phosphatidylglycerophosphate synthase	K00995	http://www.kegg.jp/dbget-bin/www_bget?ko:K00995	508767.CLH_1237	bactNOG38422	Cdp-Diacylglycerol--Glycerol-3-Phosphate 3-phosphatidyltransferase	2.00E-104	550917899	YP_008674491.1	CDP-diacylglycerol--glycerol-3-phosphate 3-phosphatidyltransferase PgsA	Clostridium saccharobutylicum DSM 13864	7.30E-113	pfam01066	4.87E-12	CDP-OH_P_transf	CDP-alcohol phosphatidyltransferase	All of these members have the ability to catalyse the displacement of CMP from a CDP-alcohol by a second alcohol with formation of a phosphodiester bond and concomitant breaking of a phosphoride anhydride bond
11	11_3	Clostridium sp. UNIVR02 strain	COG0621	J	9.21E-162	MiaB	2-methylthioadenine synthetase	K14441	http://www.kegg.jp/dbget-bin/www_bget?ko:K14441	290402.Cbei_1214	bactNOG01897	Catalyzes the methylthiolation of an aspartic acid residue of ribosomal protein S12 (By similarity)	0	150016098	YP_001308352.1	MiaB-like tRNA modifying protein YliG	Clostridium beijerinckii NCIMB 8052	0	pfam00919	3.34E-35	UPF0004	Uncharacterized protein family UPF0004	This family is the N terminal half of the Prosite family
11	11_4	Clostridium sp. UNIVR02 strain	COG1674	D	1.80E-176	FtsK	DNA segregation ATPase FtsK/SpoIIIE and related proteins	K03466	http://www.kegg.jp/dbget-bin/www_bget?ko:K03466	290402.Cbei_1213	bactNOG01593	DNA motor protein, which is both required to move DNA out of the region of the septum during cell division and for the septum formation. Tracks DNA in an ATP-dependent manner by generating positive supercoils in front of it and negative supercoils behind	0	150016097	YP_001308351.1	cell division protein FtsK	Clostridium beijerinckii NCIMB 8052	0	pfam01580	9.95E-73	FtsK_SpoIIIE	FtsK/SpoIIIE family	FtsK has extensive sequence similarity to wide variety of proteins from prokaryotes and plasmids, termed the FtsK/SpoIIIE family
11	11_5	Clostridium sp. UNIVR02 strain	COG0740	OU	1.10E-35	ClpP	Protease subunit of ATP-dependent Clp proteases			290402.Cbei_1212			3.00E-142	150016096	YP_001308350.1	peptidase S14, ClpP	Clostridium beijerinckii NCIMB 8052	4.03E-142	pfam00574	4.56E-19	CLP_protease	Clp protease	The Clp protease has an active site catalytic triad
11	11_6	Clostridium sp. UNIVR02 strain	COG0527	E	1.06E-118	LysC	Aspartokinases	K00928	http://www.kegg.jp/dbget-bin/www_bget?ko:K00928	290402.Cbei_1211	bactNOG00260	Aspartate kinase	0	150016095	YP_001308349.1	aspartate kinase I	Clostridium beijerinckii NCIMB 8052	0	pfam00696	4.61E-43	AA_kinase	Amino acid kinase family	This family includes kinases that phosphorylate a variety of amino acid substrates, as well as uridylate kinase and carbamate kinase
11	11_7	Clostridium sp. UNIVR02 strain	COG1873	S	2.86E-08	-	Uncharacterized conserved protein			290402.Cbei_1210			8.00E-53	150016094	YP_001308348.1	sporulation protein YlmC/YmxH	Clostridium beijerinckii NCIMB 8052	1.23E-52
11	11_8	Clostridium sp. UNIVR02 strain	COG0612	R	1.20E-101	PqqL	Predicted Zn-dependent peptidases			290402.Cbei_1209	bactNOG04772	Peptidase M16	0	150016093	YP_001308347.1	peptidase M16 domain-containing protein	Clostridium beijerinckii NCIMB 8052	0	pfam00675	4.58E-49	Peptidase_M16	Insulinase (Peptidase family M16)
11	11_9	Clostridium sp. UNIVR02 strain	COG1185	J	0	Pnp	Polyribonucleotide nucleotidyltransferase (polynucleotide phosphorylase)	K00962	http://www.kegg.jp/dbget-bin/www_bget?ko:K00962	290402.Cbei_1208	bactNOG01337	Involved in mRNA degradation. Hydrolyzes single-stranded polyribonucleotides processively in the 3'- to 5'-direction (By similarity) protein	0	150016092	YP_001308346.1	polynucleotide phosphorylase/polyadenylase	Clostridium beijerinckii NCIMB 8052	0	pfam01138	1.03E-29	RNase_PH	3&apos; exoribonuclease family	domain 1	This family includes 3&apos;-5&apos; exoribonucleases
11	11_10	Clostridium sp. UNIVR02 strain	COG0184	J	4.66E-38	RpsO	Ribosomal protein S15P/S13E	K02956	http://www.kegg.jp/dbget-bin/www_bget?ko:K02956	290402.Cbei_1207	bactNOG36866	One of the primary rRNA binding proteins, it binds directly to 16S rRNA where it helps nucleate assembly of the platform of the 30S subunit by binding and bridging several RNA helices of the 16S rRNA (By similarity)	2.00E-51	150016091	YP_001308345.1	30S ribosomal protein S15	Clostridium beijerinckii NCIMB 8052	2.68E-51	pfam00312	3.53E-24	Ribosomal_S15	Ribosomal protein S15
11	11_11	Clostridium sp. UNIVR02 strain	COG0196	H	9.10E-101	RibF	FAD synthase	K11753	http://www.kegg.jp/dbget-bin/www_bget?ko:K11753	290402.Cbei_1206	bactNOG00669	Bifunctional riboflavin kinase/FMN adenylyltransferase; catalyzes the formation of FMN from riboflavin and the formation of FAD from FMN; in Bacillus the ribC gene has both flavokinase and FAD synthetase activities	4.00E-172	550917890	YP_008674482.1	ribC: riboflavin biosynthesis protein RibC	Clostridium saccharobutylicum DSM 13864	2.67E-176	pfam01687	9.99E-56	Flavokinase	Riboflavin kinase	This family represents the C-terminal region of the bifunctional riboflavin biosynthesis protein known as RibC in Bacillus subtilis
11	11_12	Clostridium sp. UNIVR02 strain	COG0130	J	6.56E-79	TruB	Pseudouridine synthase	K03177	http://www.kegg.jp/dbget-bin/www_bget?ko:K03177	290402.Cbei_1205	bactNOG06842	Trna pseudouridine synthase B	7.00E-174	550917889	YP_008674481.1	tRNA pseudouridine synthase B	Clostridium saccharobutylicum DSM 13864	8.68E-176	pfam01509	7.67E-78	TruB_N	TruB family pseudouridylate synthase (N terminal domain)	Members of this family are involved in modifying bases in RNA molecules
11	11_13	Clostridium sp. UNIVR02 strain	COG0618	R	2.56E-63	-	Exopolyphosphatase-related proteins	K06881	http://www.kegg.jp/dbget-bin/www_bget?ko:K06881	290402.Cbei_1204	bactNOG23392	Manganese ion binding protein	0	150016088	YP_001308342.1	phosphoesterase domain-containing protein	Clostridium beijerinckii NCIMB 8052	0	pfam01368	5.57E-22	DHH	DHH family	It is predicted that this family of proteins all perform a phosphoesterase function
11	11_14	Clostridium sp. UNIVR02 strain	COG0858	J	8.21E-37	RbfA	Ribosome-binding factor A	K02834	http://www.kegg.jp/dbget-bin/www_bget?ko:K02834	290402.Cbei_1203	bactNOG44280	Associates with free 30S ribosomal subunits (but not with 30S subunits that are part of 70S ribosomes or polysomes). Essential for efficient processing of 16S rRNA. May interact with the 5'-terminal helix region of 16S rRNA	2.00E-70	451818166	YP_007454367.1	ribosome-binding factor A	Clostridium saccharoperbutylacetonicum N1-4(HMT)	7.16E-71	pfam02033	1.52E-42	RBFA	Ribosome-binding factor A
11	11_15	Clostridium sp. UNIVR02 strain	COG0532	J	0	InfB	Translation initiation factor 2 (IF-2; GTPase)	K02519	http://www.kegg.jp/dbget-bin/www_bget?ko:K02519	290402.Cbei_1202	bactNOG01732	One of the essential components for the initiation of protein synthesis. Protects formylmethionyl-tRNA from spontaneous hydrolysis and promotes its binding to the 30S ribosomal subunits. Also involved in the hydrolysis of GTP during the formation of the 70S ribosomal complex (By similarity)	0	150016086	YP_001308340.1	translation initiation factor IF-2	Clostridium beijerinckii NCIMB 8052	0	pfam00009	1.08E-56	GTP_EFTU	Elongation factor Tu GTP binding domain	This domain contains a P-loop motif, also found in several other families such as pfam00071, pfam00025 and pfam00063
11	11_16	Clostridium sp. UNIVR02 strain	COG1358	J	3.48E-11	RPL8A	Ribosomal protein HS6-type (S12/L30/L7a)			290402.Cbei_1201	bactNOG97691	Ribosomal protein L7Ae/L30e/S12e/Gadd45	3.00E-53	150016085	YP_001308339.1	50S ribosomal protein L7Ae family protein	Clostridium beijerinckii NCIMB 8052	4.70E-53	pfam01248	2.53E-06	Ribosomal_L7Ae	Ribosomal protein L7Ae/L30e/S12e/Gadd45 family	This family includes: Ribosomal L7A from metazoa, Ribosomal L8-A and L8-B from fungi, 30S ribosomal protein HS6 from archaebacteria, 40S ribosomal protein S12 from eukaryotes, Ribosomal protein L30 from eukaryotes and archaebacteria
11	11_17	Clostridium sp. UNIVR02 strain	COG2740	K	4.42E-30	-	Predicted nucleic-acid-binding protein implicated in transcription termination	K07742	http://www.kegg.jp/dbget-bin/www_bget?ko:K07742	290402.Cbei_1200	bactNOG45499		3.00E-51	150016084	YP_001308338.1	hypothetical protein Cbei_1200	Clostridium beijerinckii NCIMB 8052	4.53E-51	pfam04296	1.42E-31	DUF448	Protein of unknown function (DUF448)
11	11_18	Clostridium sp. UNIVR02 strain	COG0195	K	7.25E-59	NusA	Transcription elongation factor	K02600	http://www.kegg.jp/dbget-bin/www_bget?ko:K02600	290402.Cbei_1199	bactNOG01962	Transcription elongation factor NusA; modifies transcription through interactions with RNA polymerase affecting elongation, readthrough, termination, and antitermination	0	150016083	YP_001308337.1	transcription elongation factor NusA	Clostridium beijerinckii NCIMB 8052	0	pfam08529	2.44E-42	NusA_N	NusA N-terminal domain	This domain represents the RNA polymerase binding domain of NusA
11	11_19	Clostridium sp. UNIVR02 strain	COG0779	S	2.64E-41	-	Uncharacterized protein conserved in bacteria	K09748	http://www.kegg.jp/dbget-bin/www_bget?ko:K09748	290402.Cbei_1198	bactNOG22164	Protein; in Streptococcus pneumoniae this gene was found to be essential; structure determination of the Streptococcus protein shows that it is	6.00E-67	150016082	YP_001308336.1	hypothetical protein Cbei_1198	Clostridium beijerinckii NCIMB 8052	8.91E-67	pfam02576	1.22E-42	DUF150	Uncharacterized BCR	YhbC family COG0779
11	11_20	Clostridium sp. UNIVR02 strain	COG2176	L	0	PolC	DNA polymerase III, alpha subunit (gram-positive type)	K03763	http://www.kegg.jp/dbget-bin/www_bget?ko:K03763	508765.CLL_A1268	bactNOG08425	DNA polymerase III	0	187935470	YP_001885466.1	DNA polymerase III PolC	Clostridium botulinum B str. Eklund 17B	0	pfam07733	1.50E-119	DNA_pol3_alpha	Bacterial DNA polymerase III alpha subunit
11	11_21	Clostridium sp. UNIVR02 strain	COG0821	I	0	GcpE	Enzyme involved in the deoxyxylulose pathway of isoprenoid biosynthesis	K03526	http://www.kegg.jp/dbget-bin/www_bget?ko:K03526	290402.Cbei_1197	bactNOG01011	4-Hydroxy-3-Methylbut-2-En-1-Yl diphosphate synthase; catalyzes the conversion of 2C-methyl-D-erythritol 2,4-cyclodiphosphate into 4-hydroxy-3-methyl-2-en-1-yl diphosphate; involved in isoprenoid synthesis	0	150016081	YP_001308335.1	4-hydroxy-3-methylbut-2-en-1-yl diphosphate synthase	Clostridium beijerinckii NCIMB 8052	0	pfam04551	0	GcpE	GcpE protein	In a variety of organisms, including plants and several eubacteria, isoprenoids are synthesized by the mevalonate-independent 2-C-methyl-D-erythritol 4-phosphate (MEP) pathway
11	11_22	Clostridium sp. UNIVR02 strain	COG0750	M	2.20E-55	-	Predicted membrane-associated Zn-dependent proteases 1			290402.Cbei_1196	bactNOG01894	Membrane-Associated zinc metalloprotease	0	150016080	YP_001308334.1	membrane-associated zinc metalloprotease	Clostridium beijerinckii NCIMB 8052	0	pfam02163	5.22E-22	Peptidase_M50	Peptidase family M50
11	11_23	Clostridium sp. UNIVR02 strain	COG0743	I	0	Dxr	1-deoxy-D-xylulose 5-phosphate reductoisomerase	K00099	http://www.kegg.jp/dbget-bin/www_bget?ko:K00099	290402.Cbei_1195	bactNOG01613	Catalyzes the NADP-dependent rearrangement and reduction of 1-deoxy-D-xylulose-5-phosphate (DXP) to 2-C-methyl-D-erythritol 4-phosphate protein	0	150016079	YP_001308333.1	1-deoxy-D-xylulose 5-phosphate reductoisomerase	Clostridium beijerinckii NCIMB 8052	0	pfam08436	1.11E-54	DXP_redisom_C	1-deoxy-D-xylulose 5-phosphate reductoisomerase C-terminal	This domain is found to the C-terminus of pfam02670 domains in bacterial and plant 1-deoxy-D-xylulose 5-phosphate reductoisomerases which catalyse the formation of 2-C-methyl-D-erythritol 4-phosphate from 1-deoxy-D-xylulose-5-phosphate in the presence of NADPH
11	11_24	Clostridium sp. UNIVR02 strain	COG0628	R	6.45E-26	PerM	Predicted permease			290402.Cbei_1194	bactNOG14086		5.00E-167	150016078	YP_001308332.1	hypothetical protein Cbei_1194	Clostridium beijerinckii NCIMB 8052	7.48E-167	pfam01594	6.23E-21	UPF0118	Domain of unknown function DUF20	This transmembrane region is found in putative permeases and predicted transmembrane proteins it has no known function
11	11_25	Clostridium sp. UNIVR02 strain	COG0575	I	2.24E-40	CdsA	CDP-diglyceride synthetase	K00981	http://www.kegg.jp/dbget-bin/www_bget?ko:K00981	290402.Cbei_1193	bactNOG30584	Phosphatidate cytidylyltransferase	2.00E-146	150016077	YP_001308331.1	phosphatidate cytidylyltransferase	Clostridium beijerinckii NCIMB 8052	3.20E-146	pfam01148	2.16E-38	CTP_transf_1	Cytidylyltransferase family	The members of this family are integral membrane protein cytidylyltransferases
11	11_26	Clostridium sp. UNIVR02 strain	COG0020	I	2.55E-123	UppS	Undecaprenyl pyrophosphate synthase	K00806	http://www.kegg.jp/dbget-bin/www_bget?ko:K00806	290402.Cbei_1192	bactNOG00824	Undecaprenyl protein	7.00E-160	150016076	YP_001308330.1	undecaprenyl diphosphate synthase	Clostridium beijerinckii NCIMB 8052	1.03E-159	pfam01255	4.31E-117	Prenyltransf	Putative undecaprenyl diphosphate synthase	Previously known as uncharacterized protein family UPF0015, a single member of this family has been identified as an undecaprenyl diphosphate synthase
11	11_27	Clostridium sp. UNIVR02 strain	COG0233	J	5.91E-80	Frr	Ribosome recycling factor	K02838	http://www.kegg.jp/dbget-bin/www_bget?ko:K02838	290402.Cbei_1191	bactNOG23417	Ribosome recycling factor; Rrf; Frr; ribosome-recycling factor; release factor 4; RF4; recycles ribosomes upon translation termination along with release factor RF-3 and elongation factor EF-G; A GTPase-dependent process results in release of 50S from 70S; inhibited by release factor RF-1; essential for viability; structurally	2.00E-108	550917861	YP_008674453.1	ribosome-recycling factor Frr	Clostridium saccharobutylicum DSM 13864	2.99E-109	pfam01765	1.17E-70	RRF	Ribosome recycling factor	The ribosome recycling factor (RRF / ribosome release factor) dissociates the ribosome from the mRNA after termination of translation, and is essential bacterial growth
11	11_28	Clostridium sp. UNIVR02 strain	COG0528	F	8.57E-131	PyrH	Uridylate kinase	K09903	http://www.kegg.jp/dbget-bin/www_bget?ko:K09903	290402.Cbei_1190	bactNOG01221	Uridylate kinase	8.00E-156	451818153	YP_007454354.1	uridylate kinase PyrH	Clostridium saccharoperbutylacetonicum N1-4(HMT)	5.47E-156	pfam00696	1.04E-27	AA_kinase	Amino acid kinase family	This family includes kinases that phosphorylate a variety of amino acid substrates, as well as uridylate kinase and carbamate kinase
11	11_29	Clostridium sp. UNIVR02 strain	COG0264	J	2.61E-127	Tsf	Translation elongation factor Ts	K02357	http://www.kegg.jp/dbget-bin/www_bget?ko:K02357	290402.Cbei_1189	bactNOG02643	Associates with the EF-Tu.GDP complex and induces the exchange of GDP to GTP. It remains bound to the aminoacyl-tRNA.EF- Tu.GTP complex up to the GTP hydrolysis stage on the ribosome protein	3.00E-180	451818152	YP_007454353.1	elongation factor Ts	Clostridium saccharoperbutylacetonicum N1-4(HMT)	0	pfam00889	1.04E-63	EF_TS	Elongation factor TS
11	11_30	Clostridium sp. UNIVR02 strain	COG0052	J	4.54E-135	RpsB	Ribosomal protein S2	K02967	http://www.kegg.jp/dbget-bin/www_bget?ko:K02967	290402.Cbei_1188	bactNOG00977	30S ribosomal protein S2; one of the last subunits in the assembly of the 30S subunit; absence of S2 does not inhibit assembly but results in an inactive subunit	1.00E-162	150016072	YP_001308326.1	30S ribosomal protein S2	Clostridium beijerinckii NCIMB 8052	1.85E-162	pfam00318	4.03E-114	Ribosomal_S2	Ribosomal protein S2
11	11_31	Clostridium sp. UNIVR02 strain	COG4465	K	5.36E-120	CodY	Pleiotropic transcriptional repressor	K03706	http://www.kegg.jp/dbget-bin/www_bget?ko:K03706	290402.Cbei_1187	bactNOG06285	Dna-Binding protein that represses the expression of many genes that are induced as cells make the transition from rapid exponential growth to stationary phase (By similarity). It is a GTP-binding protein that senses the intracellular GTP concentration as an indicator of nutritional limitations. At low GTP concentration it no longer binds GTP and stop to act as a transcriptional repressor	1.00E-166	451818150	YP_007454351.1	GTP-sensing transcriptional pleiotropic repressor CodY	Clostridium saccharoperbutylacetonicum N1-4(HMT)	2.05E-167	pfam06018	4.25E-78	CodY	CodY GAF-like domain	This domain is a GAF-like domain found at the N-terminus of several bacterial GTP-sensing transcriptional pleiotropic repressor CodY proteins
11	11_32	Clostridium sp. UNIVR02 strain	COG0550	L	0	TopA	Topoisomerase IA	K03168	http://www.kegg.jp/dbget-bin/www_bget?ko:K03168	290402.Cbei_1186	bactNOG01879	The reaction catalyzed by topoisomerases leads to the conversion of one topological isomer of DNA to another (By similarity)	0	550917856	YP_008674448.1	DNA topoisomerase 1	Clostridium saccharobutylicum DSM 13864	0	pfam01131	2.87E-142	Topoisom_bac	DNA topoisomerase	This subfamily of topoisomerase is divided on the basis that these enzymes preferentially relax negatively supercoiled DNA, from a 5&apos; phospho- tyrosine linkage in the enzyme-DNA covalent intermediate and has high affinity for single stranded DNA
11	11_33	Clostridium sp. UNIVR02 strain	COG0758	LU	1.20E-98	Smf	Predicted Rossmann fold nucleotide-binding protein involved in DNA uptake	K04096	http://www.kegg.jp/dbget-bin/www_bget?ko:K04096	290402.Cbei_1185	bactNOG01132	Protein involved in DNA mediated transformation	0	150016069	YP_001308323.1	DNA protecting protein DprA	Clostridium beijerinckii NCIMB 8052	0	pfam02481	1.34E-98	DNA_processg_A	DNA recombination-mediator protein A	The SMF family, of DNA processing chain A, dprA, are a group of bacterial proteins
11	11_34	Clostridium sp. UNIVR02 strain	COG0606	O	2.72E-172	-	Predicted ATPase with chaperone activity	K07391	http://www.kegg.jp/dbget-bin/www_bget?ko:K07391	290402.Cbei_1184	bactNOG00266	Mg-Chelatase	0	150016068	YP_001308322.1	Mg chelatase subunit ChlI	Clostridium beijerinckii NCIMB 8052	0	pfam01078	6.64E-94	Mg_chelatase	Magnesium chelatase	subunit ChlI	Magnesium-chelatase is a three-component enzyme that catalyses the insertion of Mg2+ into protoporphyrin IX
11	11_35	Clostridium sp. UNIVR02 strain	COG0792	L	7.48E-25	-	Predicted endonuclease distantly related to archaeal Holliday junction resolvase	K07460	http://www.kegg.jp/dbget-bin/www_bget?ko:K07460	290402.Cbei_1183	bactNOG99493	Endonuclease	3.00E-56	150016067	YP_001308321.1	hypothetical protein Cbei_1183	Clostridium beijerinckii NCIMB 8052	5.01E-56	pfam02021	2.68E-12	UPF0102	Uncharacterized protein family UPF0102	The function of this family is unknown
11	11_36	Clostridium sp. UNIVR02 strain	COG0164	L	1.85E-70	RnhB	Ribonuclease HII	K03470	http://www.kegg.jp/dbget-bin/www_bget?ko:K03470	290402.Cbei_1182	bactNOG23257	Endonuclease that specifically degrades the RNA of RNA- DNA hybrids (By similarity)	1.00E-145	550917851	YP_008674443.1	ribonuclease HII	Clostridium saccharobutylicum DSM 13864	5.30E-153	pfam01351	9.99E-40	RNase_HII	Ribonuclease HII
11	11_37	Clostridium sp. UNIVR02 strain	COG1161	R	2.13E-84	-	Predicted GTPases	K14540	http://www.kegg.jp/dbget-bin/www_bget?ko:K14540	290402.Cbei_1181	bactNOG04515	Ribosomal biogenesis GTPase; essential GTPase; functions in ribosome assembly; binds a unique part of the 23S rRNA; interacts with ribosomal protein L25(Ctc)	3.00E-176	150016065	YP_001308319.1	ribosomal biogenesis GTPase	Clostridium beijerinckii NCIMB 8052	4.42E-176	pfam01926	1.43E-14	MMR_HSR1	50S ribosome-binding GTPase	The full-length GTPase protein is required for the complete activity of the protein of interacting with the 50S ribosome and binding of both adenine and guanine nucleotides, with a preference for guanine nucleotide
11	11_38	Clostridium sp. UNIVR02 strain	COG0335	J	3.18E-50	RplS	Ribosomal protein L19	K02884	http://www.kegg.jp/dbget-bin/www_bget?ko:K02884	290402.Cbei_1180	bactNOG29674	This protein is located at the 30S-50S ribosomal subunit interface and may play a role in the structure and function of the aminoacyl-tRNA binding site	9.00E-69	150016064	YP_001308318.1	50S ribosomal protein L19	Clostridium beijerinckii NCIMB 8052	1.40E-68	pfam01245	2.78E-53	Ribosomal_L19	Ribosomal protein L19
11	11_39	Clostridium sp. UNIVR02 strain	COG0336	J	1.20E-138	TrmD	tRNA-(guanine-N1)-methyltransferase	K00554	http://www.kegg.jp/dbget-bin/www_bget?ko:K00554	290402.Cbei_1179	bactNOG00328	Trna (guanine-N(1)-)-methyltransferase	7.00E-156	150016063	YP_001308317.1	tRNA (guanine-N(1)-)-methyltransferase	Clostridium beijerinckii NCIMB 8052	1.02E-155	pfam01746	4.68E-50	tRNA_m1G_MT	tRNA (Guanine-1)-methyltransferase	This is a family of tRNA (Guanine-1)-methyltransferases EC:2
11	11_40	Clostridium sp. UNIVR02 strain	COG0806	J	1.40E-37	RimM	RimM protein, required for 16S rRNA processing	K02860	http://www.kegg.jp/dbget-bin/www_bget?ko:K02860	290402.Cbei_1178	bactNOG19699	An accessory protein needed during the final step in the assembly of 30S ribosomal subunit, possibly for assembly of the head region. interacts with S19. Essential for efficient processing of 16S rRNA. May be needed both before and after rbfA during the maturation of 16S rRNA. It has affinity for free ribosomal 30S subunits but not for 70S ribosomes (By similarity)	2.00E-82	451818141	YP_007454342.1	ribosome maturation factor RimM	Clostridium saccharoperbutylacetonicum N1-4(HMT)	3.65E-92	pfam01782	4.16E-21	RimM	RimM N-terminal domain	The RimM protein is essential for efficient processing of 16S rRNA
11	11_41	Clostridium sp. UNIVR02 strain	COG1837	R	1.38E-24	-	Predicted RNA-binding protein (contains KH domain)	K06960	http://www.kegg.jp/dbget-bin/www_bget?ko:K06960	290402.Cbei_1177	bactNOG44095		4.00E-38	150016061	YP_001308315.1	hypothetical protein Cbei_1177	Clostridium beijerinckii NCIMB 8052	6.16E-38	pfam13083	1.89E-20	KH_4	KH domain
11	11_42	Clostridium sp. UNIVR02 strain	COG0228	J	7.59E-38	RpsP	Ribosomal protein S16	K02959	http://www.kegg.jp/dbget-bin/www_bget?ko:K02959	290402.Cbei_1176	bactNOG44142	30S ribosomal protein S16; binds to lower part of 30S body where it stabilizes two domains; required for efficient assembly of 30S; in Escherichia coli this protein has nuclease activity	5.00E-46	451818139	YP_007454340.1	30S ribosomal protein S16	Clostridium saccharoperbutylacetonicum N1-4(HMT)	1.06E-46	pfam00886	1.93E-31	Ribosomal_S16	Ribosomal protein S16
11	11_43	Clostridium sp. UNIVR02 strain	COG0541	U	0	Ffh	Signal recognition particle GTPase	K03106	http://www.kegg.jp/dbget-bin/www_bget?ko:K03106	290402.Cbei_1175	bactNOG01005	Signal recognition particle protein	0	150016059	YP_001308313.1	signal recognition particle protein	Clostridium beijerinckii NCIMB 8052	0	pfam00448	6.99E-97	SRP54	SRP54-type protein	GTPase domain	This family includes relatives of the G-domain of the SRP54 family of proteins
11	11_44	Clostridium sp. UNIVR02 strain	COG2739	S	3.67E-19	-	Uncharacterized protein conserved in bacteria	K09787	http://www.kegg.jp/dbget-bin/www_bget?ko:K09787	290402.Cbei_1174	bactNOG71189	Might take part in the signal recognition particle (SRP) pathway. This is inferred from the conservation of its genetic proximity to ftsY/ffh. May be a regulatory protein	2.00E-61	150016058	YP_001308312.1	DNA-binding protein	Clostridium beijerinckii NCIMB 8052	3.26E-61	pfam04297	6.02E-19	UPF0122	Putative helix-turn-helix protein	YlxM / p13 like	Members of this family are predicted to contain a helix-turn-helix motif, for example residues 37-55 in Mycoplasma mycoides p13
11	11_45	Clostridium sp. UNIVR02 strain	COG0552	U	5.41E-139	FtsY	Signal recognition particle GTPase	K03110	http://www.kegg.jp/dbget-bin/www_bget?ko:K03110	508767.CLH_1194	bactNOG01692	Signal recognition particle-docking protein FtsY	2.00E-170	188589484	YP_001920588.1	signal recognition particle-docking protein FtsY	Clostridium botulinum E3 str. Alaska E43	2.51E-170	pfam00448	5.90E-93	SRP54	SRP54-type protein	GTPase domain	This family includes relatives of the G-domain of the SRP54 family of proteins
11	11_46	Clostridium sp. UNIVR02 strain	COG1196	D	0	Smc	Chromosome segregation ATPases	K03529	http://www.kegg.jp/dbget-bin/www_bget?ko:K03529	290402.Cbei_1172	bactNOG02407	Chromosome segregation protein SMC	0	451818135	YP_007454336.1	chromosome partition protein Smc	Clostridium saccharoperbutylacetonicum N1-4(HMT)	0	pfam02463	5.56E-98	SMC_N	RecF/RecN/SMC N terminal domain	This domain is found at the N terminus of SMC proteins
11	11_47	Clostridium sp. UNIVR02 strain
11	11_48	Clostridium sp. UNIVR02 strain	COG1243	KB	1.79E-85	ELP3	Histone acetyltransferase			290402.Cbei_1171	bactNOG14533	Radical SAM domain protein	0	150016055	YP_001308309.1	radical SAM domain-containing protein	Clostridium beijerinckii NCIMB 8052	0	pfam04055	5.33E-20	Radical_SAM	Radical SAM superfamily	Radical SAM proteins catalyse diverse reactions, including unusual methylations, isomerization, sulphur insertion, ring formation, anaerobic oxidation and protein radical formation
11	11_49	Clostridium sp. UNIVR02 strain	COG0571	K	2.46E-94	Rnc	dsRNA-specific ribonuclease	K03685	http://www.kegg.jp/dbget-bin/www_bget?ko:K03685	290402.Cbei_1170	bactNOG23868	Ribonuclease III; cytoplasmic enzyme involved in processing rRNA and some mRNAs; substrates typically have dsRNA regions; forms a homodimer; have N-terminal nuclease and C-terminal RNA-binding domains; requires magnesium as preferred ion for activity	6.00E-151	150016054	YP_001308308.1	ribonuclease III	Clostridium beijerinckii NCIMB 8052	8.51E-151	pfam14622	1.29E-52	Ribonucleas_3_3	Ribonuclease-III-like	Members of this family are involved in rDNA transcription and rRNA processing
11	11_50	Clostridium sp. UNIVR02 strain	COG0236	IQ	1.10E-16	AcpP	Acyl carrier protein	K02078	http://www.kegg.jp/dbget-bin/www_bget?ko:K02078	290402.Cbei_1169	bactNOG36883	Acyl carrier protein	5.00E-42	451818131	YP_007454332.1	acyl carrier protein AcpP	Clostridium saccharoperbutylacetonicum N1-4(HMT)	6.93E-42	pfam00550	7.89E-09	PP-binding	Phosphopantetheine attachment site	A 4&apos;-phosphopantetheine prosthetic group is attached through a serine
11	11_51	Clostridium sp. UNIVR02 strain	COG0416	I	4.43E-149	PlsX	Fatty acid/phospholipid biosynthesis enzyme	K03621	http://www.kegg.jp/dbget-bin/www_bget?ko:K03621	290402.Cbei_1168	bactNOG01056	Glycerol-3-Phosphate acyltransferase PlsX; involved in acylation of glycerol-3-phosphate to form 1-acyl-glycerol-3 phosphate for use in phospholipid biosynthesis; functions with PlsY	0	150016052	YP_001308306.1	glycerol-3-phosphate acyltransferase PlsX	Clostridium beijerinckii NCIMB 8052	0	pfam02504	3.44E-113	FA_synthesis	Fatty acid synthesis protein	The plsX gene is part of the bacterial fab gene cluster which encodes several key fatty acid biosynthetic enzymes
11	11_52	Clostridium sp. UNIVR02 strain	COG0333	J	8.43E-14	RpmF	Ribosomal protein L32	K02911	http://www.kegg.jp/dbget-bin/www_bget?ko:K02911	508767.CLH_1188	bactNOG44469	Ribosomal protein L32	2.00E-30	188589961	YP_001920582.1	50S ribosomal protein L32	Clostridium botulinum E3 str. Alaska E43	2.31E-30	pfam01783	4.01E-14	Ribosomal_L32p	Ribosomal L32p protein family
11	11_53	Clostridium sp. UNIVR02 strain	COG1399	R	9.76E-24	-	Predicted metal-binding, possibly nucleic acid-binding protein	K07040	http://www.kegg.jp/dbget-bin/www_bget?ko:K07040	290402.Cbei_1166	bactNOG44786		4.00E-91	550917835	YP_008674427.1	hypothetical protein CLSA_c13870	Clostridium saccharobutylicum DSM 13864	5.24E-95	pfam02620	1.99E-29	DUF177	Uncharacterized ACR	COG1399
11	11_54	Clostridium sp. UNIVR02 strain	COG0282	C	0	ackA	Acetate kinase	K00925	http://www.kegg.jp/dbget-bin/www_bget?ko:K00925	290402.Cbei_1165	bactNOG01259	Acetate kinase	0	451818127	YP_007454328.1	acetate kinase AckA	Clostridium saccharoperbutylacetonicum N1-4(HMT)	0	pfam00871	0	Acetate_kinase	Acetokinase family	This family includes acetate kinase, butyrate kinase and 2-methylpropanoate kinase
11	11_55	Clostridium sp. UNIVR02 strain	COG0280	C	1.25E-151	Pta	Phosphotransacetylase	K00625	http://www.kegg.jp/dbget-bin/www_bget?ko:K00625	290402.Cbei_1164	bactNOG02816	Phosphate acetyltransferase	0	451818126	YP_007454327.1	phosphate acetyltransferase Pta	Clostridium saccharoperbutylacetonicum N1-4(HMT)	0	pfam01515	5.20E-161	PTA_PTB	Phosphate acetyl/butaryl transferase	This family contains both phosphate acetyltransferase and phosphate butaryltransferase
11	11_56	Clostridium sp. UNIVR02 strain	COG1323	R	4.44E-95	-	Predicted nucleotidyltransferase			290402.Cbei_1163	bactNOG13841		0	150016047	YP_001308301.1	hypothetical protein Cbei_1163	Clostridium beijerinckii NCIMB 8052	0	pfam05636	5.12E-133	HIGH_NTase1	HIGH Nucleotidyl Transferase	This family consists of HIGH Nucleotidyl Transferases
11	11_57	Clostridium sp. UNIVR02 strain	COG3314	S	1.22E-12	-	Uncharacterized protein conserved in bacteria			290402.Cbei_1162	bactNOG06737		0	150016046	YP_001308300.1	sporulation integral membrane protein YlbJ	Clostridium beijerinckii NCIMB 8052	0
11	11_58	Clostridium sp. UNIVR02 strain								290402.Cbei_1161	bactNOG36269	Protein involved in cell division	8.00E-109	550917830	YP_008674422.1	hypothetical protein CLSA_c13820	Clostridium saccharobutylicum DSM 13864	2.36E-109
11	11_59	Clostridium sp. UNIVR02 strain	COG0669	H	3.13E-76	CoaD	Phosphopantetheine adenylyltransferase	K00954	http://www.kegg.jp/dbget-bin/www_bget?ko:K00954	290402.Cbei_1160	bactNOG23402	Reversibly transfers an adenylyl group from ATP to 4'- phosphopantetheine, yielding dephospho-CoA (dPCoA) and pyrophosphate protein	1.00E-87	451818122	YP_007454323.1	phosphopantetheine adenylyltransferase CoaD	Clostridium saccharoperbutylacetonicum N1-4(HMT)	1.88E-93	pfam01467	3.45E-23	CTP_transf_2	Cytidylyltransferase	This family includes: Cholinephosphate cytidylyltransferase and Glycerol-3-phosphate cytidylyltransferase
11	11_60	Clostridium sp. UNIVR02 strain	COG0742	L	6.53E-65	-	N6-adenine-specific methylase			290402.Cbei_1159	bactNOG36593	Methyltransferase	5.00E-112	451818121	YP_007454322.1	rRNA methyltransferase RsmD	Clostridium saccharoperbutylacetonicum N1-4(HMT)	1.31E-113	pfam03602	1.70E-64	Cons_hypoth95	Conserved hypothetical protein 95
11	11_61	Clostridium sp. UNIVR02 strain	COG1200	LK	0	RecG	RecG-like helicase	K03655	http://www.kegg.jp/dbget-bin/www_bget?ko:K03655	290402.Cbei_1158	bactNOG00433	Transcription-Repair coupling factor	0	150016042	YP_001308296.1	ATP-dependent DNA helicase RecG	Clostridium beijerinckii NCIMB 8052	0	pfam00270	8.48E-27	DEAD	DEAD/DEAH box helicase	Members of this family include the DEAD and DEAH box helicases
11	11_62	Clostridium sp. UNIVR02 strain	COG1461	R	0	-	Predicted kinase related to dihydroxyacetone kinase	K07030	http://www.kegg.jp/dbget-bin/www_bget?ko:K07030	290402.Cbei_1157	bactNOG07656	Glycerone kinase	0	451818119	YP_007454320.1	DAK2 domain fusion protein YloV	Clostridium saccharoperbutylacetonicum N1-4(HMT)	0	pfam13684	7.62E-143	Dak1_2	Dihydroxyacetone kinase family	This is the kinase domain of the dihydroxyacetone kinase family
11	11_63	Clostridium sp. UNIVR02 strain	COG1302	S	3.33E-30	-	Uncharacterized protein conserved in bacteria			290402.Cbei_1156	bactNOG36560		4.00E-66	550917825	YP_008674417.1	hypothetical protein CLSA_c13770	Clostridium saccharobutylicum DSM 13864	1.53E-67	pfam03780	1.66E-28	Asp23	Asp23 family	The alkaline shock protein Asp23 was identified as an alkaline shock protein that was expressed in a sigmaB-dependent manner in Staphylococcus aureus
11	11_64	Clostridium sp. UNIVR02 strain	COG0227	J	4.24E-16	RpmB	Ribosomal protein L28	K02902	http://www.kegg.jp/dbget-bin/www_bget?ko:K02902	290402.Cbei_1155	bactNOG45091	Ribosomal protein L28	3.00E-37	550917824	YP_008674416.1	50S ribosomal protein L28	Clostridium saccharobutylicum DSM 13864	8.92E-38	pfam00830	2.06E-11	Ribosomal_L28	Ribosomal L28 family	The ribosomal 28 family includes L28 proteins from bacteria and chloroplasts
11	11_65	Clostridium sp. UNIVR02 strain	COG1564	H	1.52E-49	THI80	Thiamine pyrophosphokinase	K00949	http://www.kegg.jp/dbget-bin/www_bget?ko:K00949	290402.Cbei_1154	bactNOG45746	Thiamine pyrophosphokinase	1.00E-112	550917823	YP_008674415.1	thiamine pyrophosphokinase	Clostridium saccharobutylicum DSM 13864	2.95E-116	pfam04263	3.84E-28	TPK_catalytic	Thiamin pyrophosphokinase	catalytic domain	Family of thiamin pyrophosphokinase (EC:2
11	11_66	Clostridium sp. UNIVR02 strain	COG0036	G	7.70E-112	Rpe	Pentose-5-phosphate-3-epimerase	K01783	http://www.kegg.jp/dbget-bin/www_bget?ko:K01783	290402.Cbei_1153	bactNOG01477	Ribulose-Phosphate 3-epimerase	3.00E-133	150016037	YP_001308291.1	ribulose-phosphate 3-epimerase	Clostridium beijerinckii NCIMB 8052	5.17E-133	pfam00834	1.69E-95	Ribul_P_3_epim	Ribulose-phosphate 3 epimerase family	This enzyme catalyses the conversion of D-ribulose 5-phosphate into D-xylulose 5-phosphate
11	11_67	Clostridium sp. UNIVR02 strain	COG1162	R	6.38E-116	-	Predicted GTPases	K06949	http://www.kegg.jp/dbget-bin/www_bget?ko:K06949	290402.Cbei_1152	bactNOG02697	Ribosome-Associated GTPase; EngC; RsgA; CpgA; circularly permuted GTPase; ribosome small subunit-dependent GTPase A; has the pattern G4-G1-G3 as opposed to other GTPases; interacts strongly with 30S ribosome which stimulates GTPase activity	7.00E-171	550917821	YP_008674413.1	putative ribosome biogenesis GTPase RsgA	Clostridium saccharobutylicum DSM 13864	0	pfam03193	3.39E-75	DUF258	Protein of unknown function	DUF258
11	11_68	Clostridium sp. UNIVR02 strain	COG0515	RTKL	1.99E-56	SPS1	Serine/threonine protein kinase	K08884	http://www.kegg.jp/dbget-bin/www_bget?ko:K08884	290402.Cbei_1151	bactNOG02779	Serine/Threonine protein kinase	0	150016035	YP_001308289.1	protein kinase	Clostridium beijerinckii NCIMB 8052	0	pfam00069	4.99E-60	Pkinase	Protein kinase domain
11	11_69	Clostridium sp. UNIVR02 strain	COG0820	R	4.50E-155	-	Predicted Fe-S-cluster redox enzyme	K06941	http://www.kegg.jp/dbget-bin/www_bget?ko:K06941	290402.Cbei_1149	bactNOG00519	Specifically methylates position 2 of adenine 2503 in 23S rRNA (By similarity) protein	0	150016033	YP_001308287.1	ribosomal RNA large subunit methyltransferase N	Clostridium beijerinckii NCIMB 8052	0	pfam00481	5.60E-18	PP2C	Protein phosphatase 2C	Protein phosphatase 2C is a Mn++ or Mg++ dependent protein serine/threonine phosphatase
11	11_70	Clostridium sp. UNIVR02 strain	COG0144	J	2.09E-109	Sun	tRNA and rRNA cytosine-C5-methylases	K03500	http://www.kegg.jp/dbget-bin/www_bget?ko:K03500	290402.Cbei_1148	bactNOG01828	Rrna methyltransferase	0	451818110	YP_007454311.1	ribosomal RNA small subunit methyltransferase B	Clostridium saccharoperbutylacetonicum N1-4(HMT)	0	pfam01189	5.94E-56	Nol1_Nop2_Fmu	NOL1/NOP2/sun family
11	11_71	Clostridium sp. UNIVR02 strain	COG2738	R	1.11E-105	-	Predicted Zn-dependent protease	K06973	http://www.kegg.jp/dbget-bin/www_bget?ko:K06973	290402.Cbei_1147	bactNOG18256	Peptidase membrane zinc metallopeptidase	1.00E-137	150016031	YP_001308285.1	peptidase, membrane zinc metallopeptidase	Clostridium beijerinckii NCIMB 8052	2.14E-137	pfam04298	3.89E-118	Zn_peptidase_2	Putative neutral zinc metallopeptidase	Zinc metallopeptidase zinc binding regions have been predicted in some family members by a pattern match
11	11_72	Clostridium sp. UNIVR02 strain	COG0223	J	9.23E-142	Fmt	Methionyl-tRNA formyltransferase	K00604	http://www.kegg.jp/dbget-bin/www_bget?ko:K00604	290402.Cbei_1146	bactNOG00822	Modifies the free amino group of the aminoacyl moiety of methionyl-tRNA(fMet). The formyl group appears to play a dual role in the initiator identity of N-formylmethionyl-tRNA by: promoting its recognition by IF2 and impairing its binding to EFTu-GTP protein	0	150016030	YP_001308284.1	methionyl-tRNA formyltransferase	Clostridium beijerinckii NCIMB 8052	0	pfam00551	3.91E-42	Formyl_trans_N	Formyl transferase	This family includes the following members
11	11_73	Clostridium sp. UNIVR02 strain	COG0242	J	1.42E-68	Def	N-formylmethionyl-tRNA deformylase	K01462	http://www.kegg.jp/dbget-bin/www_bget?ko:K01462	290402.Cbei_1145	bactNOG15344	Peptide deformylase	4.00E-85	550917814	YP_008674406.1	peptide deformylase Def	Clostridium saccharobutylicum DSM 13864	1.11E-87	pfam01327	9.72E-65	Pep_deformylase	Polypeptide deformylase
11	11_74	Clostridium sp. UNIVR02 strain	COG1198	L	0	PriA	Primosomal protein N' (replication factor Y) - superfamily II helicase	K04066	http://www.kegg.jp/dbget-bin/www_bget?ko:K04066	290402.Cbei_1144	bactNOG02074	Primosome assembly protein PriA; binding of PriA to forked DNA starts the assembly of the primosome, also possesses 3'-5' helicase activity	0	150016028	YP_001308282.1	primosome assembly protein PriA	Clostridium beijerinckii NCIMB 8052	0	pfam00270	2.32E-19	DEAD	DEAD/DEAH box helicase	Members of this family include the DEAD and DEAH box helicases
11	11_75	Clostridium sp. UNIVR02 strain	COG0452	H	6.07E-141	Dfp	Phosphopantothenoylcysteine synthetase/decarboxylase	K13038	http://www.kegg.jp/dbget-bin/www_bget?ko:K13038	290402.Cbei_1143	bactNOG01472	Phosphopantothenoylcysteine decarboxylase/phosphopantothenate	0	150016027	YP_001308281.1	bifunctional phosphopantothenoylcysteine decarboxylase/phosphopantothenate synthase	Clostridium beijerinckii NCIMB 8052	0	pfam04127	2.00E-90	DFP	DNA / pantothenate metabolizm flavoprotein	The DNA/pantothenate metabolizm flavoprotein (EC:4
11	11_76	Clostridium sp. UNIVR02 strain	COG1758	K	4.94E-11	RpoZ	DNA-directed RNA polymerase, subunit K/omega	K03060	http://www.kegg.jp/dbget-bin/www_bget?ko:K03060	290402.Cbei_1142	bactNOG51504	Latches the N- and C-terminal regions of the beta' subunit thereby facilitating its interaction with the beta and alpha subunits	3.00E-30	451818104	YP_007454305.1	DNA-directed RNA polymerase subunit omega	Clostridium saccharoperbutylacetonicum N1-4(HMT)	4.39E-31	pfam01192	8.39E-08	RNA_pol_Rpb6	RNA polymerase Rpb6	Rpb6 is an essential subunit in the eukaryotic polymerases Pol I, II and III
11	11_77	Clostridium sp. UNIVR02 strain	COG0194	F	9.96E-88	Gmk	Guanylate kinase	K00942	http://www.kegg.jp/dbget-bin/www_bget?ko:K00942	290402.Cbei_1141	bactNOG23334	Guanylate kinase	4.00E-131	150016025	YP_001308279.1	guanylate kinase	Clostridium beijerinckii NCIMB 8052	5.40E-131	pfam00625	1.83E-54	Guanylate_kin	Guanylate kinase
11	11_78	Clostridium sp. UNIVR02 strain	COG2052	S	6.10E-47	-	Uncharacterized protein conserved in bacteria	K09777	http://www.kegg.jp/dbget-bin/www_bget?ko:K09777	290402.Cbei_1140	bactNOG38211		2.00E-54	150016024	YP_001308278.1	hypothetical protein Cbei_1140	Clostridium beijerinckii NCIMB 8052	3.73E-54	pfam04025	1.10E-39	DUF370	Domain of unknown function (DUF370)	Bacterial domain of unknown function
11	11_79	Clostridium sp. UNIVR02 strain	COG1561	S	1.58E-90	-	Uncharacterized stress-induced protein			290402.Cbei_1139	bactNOG07871		3.00E-153	451818101	YP_007454302.1	TIGR00255 family protein	Clostridium saccharoperbutylacetonicum N1-4(HMT)	7.27E-164	pfam03755	1.19E-49	YicC_N	YicC-like family	N-terminal region	Family of bacterial proteins
11	11_80	Clostridium sp. UNIVR02 strain	COG2252	R	2.34E-144	-	Permeases	K06901	http://www.kegg.jp/dbget-bin/www_bget?ko:K06901	508767.CLH_1159	bactNOG00522	Xanthine/Uracil/Vitamin C permease	0	550917807	YP_008674399.1	putative permease	Clostridium saccharobutylicum DSM 13864	0	pfam00860	1.17E-33	Xan_ur_permease	Permease family	This family includes permeases for diverse substrates such as xanthine, uracil, and vitamin C
11	11_81	Clostridium sp. UNIVR02 strain								290402.Cbei_1137			4.00E-80	150016021	YP_001308275.1	hypothetical protein Cbei_1137	Clostridium beijerinckii NCIMB 8052	5.59E-80
11	11_82	Clostridium sp. UNIVR02 strain						K06398	http://www.kegg.jp/dbget-bin/www_bget?ko:K06398	290402.Cbei_1136			0	150016020	YP_001308274.1	sporulation stage IV, protein A	Clostridium beijerinckii NCIMB 8052	0	pfam09547	0	Spore_IV_A	Stage IV sporulation protein A (spore_IV_A)	SpoIVA is designated stage IV sporulation protein A
11	11_83	Clostridium sp. UNIVR02 strain	COG0240	C	8.04E-164	GpsA	Glycerol-3-phosphate dehydrogenase	K00057	http://www.kegg.jp/dbget-bin/www_bget?ko:K00057	290402.Cbei_1135	bactNOG01169	Glycerol-3-Phosphate dehydrogenase	0	150016019	YP_001308273.1	NAD(P)H-dependent glycerol-3-phosphate dehydrogenase	Clostridium beijerinckii NCIMB 8052	0	pfam07479	6.26E-65	NAD_Gly3P_dh_C	NAD-dependent glycerol-3-phosphate dehydrogenase C-terminus	NAD-dependent glycerol-3-phosphate dehydrogenase (GPDH) catalyses the interconversion of dihydroxyacetone phosphate and L-glycerol-3-phosphate
11	11_84	Clostridium sp. UNIVR02 strain	COG1160	R	0	-	Predicted GTPases	K03977	http://www.kegg.jp/dbget-bin/www_bget?ko:K03977	290402.Cbei_1134	bactNOG02054	Gtp-Binding protein EngA; EngA; essential Neisserial GTPase; synchronizes cellular events by interacting with multiple targets with tandem G-domains; overexpression in Escherichia coli suppresses rrmJ mutation; structural analysis of the Thermotoga maritima ortholog shows different nucleotide binding affinities in the two binding domains	0	451818097	YP_007454298.1	GTP-binding protein EngA	Clostridium saccharoperbutylacetonicum N1-4(HMT)	0	pfam14714	2.18E-37	KH_dom-like	KH-domain-like of EngA bacterial GTPase enzymes	C-terminal	The KH-like domain at the C-terminus of the EngA subfamily of essential bacterial GTPases has a unique domain structure position
11	11_85	Clostridium sp. UNIVR02 strain	COG1625	C	1.39E-81	-	Fe-S oxidoreductase, related to NifB/MoaA family			290402.Cbei_1133	bactNOG04583		0	550917802	YP_008674394.1	Fe-S oxidoreductase	Clostridium saccharobutylicum DSM 13864	0	pfam04459	1.05E-72	DUF512	Protein of unknown function (DUF512)	Family of uncharacterized prokaryotic proteins
11	11_86	Clostridium sp. UNIVR02 strain	COG0704	P	8.18E-52	PhoU	Phosphate uptake regulator	K02039	http://www.kegg.jp/dbget-bin/www_bget?ko:K02039	290402.Cbei_1131	bactNOG69253	Phosphate uptake regulator protein	2.00E-127	150016015	YP_001308269.1	phosphate uptake regulator PhoU	Clostridium beijerinckii NCIMB 8052	2.91E-127	pfam01895	2.27E-18	PhoU	PhoU domain	This family contains phosphate regulatory proteins including PhoU
11	11_87	Clostridium sp. UNIVR02 strain	COG1117	P	6.92E-180	PstB	ABC-type phosphate transport system, ATPase component	K02036	http://www.kegg.jp/dbget-bin/www_bget?ko:K02036	290402.Cbei_1130	bactNOG00611	Part of the ABC transporter complex pstSACB involved in phosphate import. Responsible for energy coupling to the transport system (By similarity) protein	3.00E-172	150016014	YP_001308268.1	phosphate ABC transporter ATPase	Clostridium beijerinckii NCIMB 8052	5.05E-172	pfam00005	5.60E-45	ABC_tran	ABC transporter	ABC transporters for a large family of proteins responsible for translocation of a variety of compounds across biological membranes
11	11_88	Clostridium sp. UNIVR02 strain	COG0581	P	4.64E-85	PstA	ABC-type phosphate transport system, permease component	K02038	http://www.kegg.jp/dbget-bin/www_bget?ko:K02038	290402.Cbei_1129	bactNOG09636	Part of a binding-protein-dependent transport system. responsible for the translocation of the substrate across the membrane (By similarity)	0	150016013	YP_001308267.1	phosphate ABC transporter permease	Clostridium beijerinckii NCIMB 8052	0	pfam00528	1.62E-07	BPD_transp_1	Binding-protein-dependent transport system inner membrane component	The alignments cover the most conserved region of the proteins, which is thought to be located in a cytoplasmic loop between two transmembrane domains
11	11_89	Clostridium sp. UNIVR02 strain	COG0573	P	3.93E-83	PstC	ABC-type phosphate transport system, permease component	K02037	http://www.kegg.jp/dbget-bin/www_bget?ko:K02037	290402.Cbei_1128	bactNOG05343	Part of a binding-protein-dependent transport system. responsible for the translocation of the substrate across the membrane (By similarity)	0	150016012	YP_001308266.1	phosphate ABC transporter permease	Clostridium beijerinckii NCIMB 8052	0	pfam00528	2.52E-13	BPD_transp_1	Binding-protein-dependent transport system inner membrane component	The alignments cover the most conserved region of the proteins, which is thought to be located in a cytoplasmic loop between two transmembrane domains
11	11_90	Clostridium sp. UNIVR02 strain	COG0226	P	3.84E-62	PstS	ABC-type phosphate transport system, periplasmic component	K02040	http://www.kegg.jp/dbget-bin/www_bget?ko:K02040	290402.Cbei_1127			4.00E-167	150016011	YP_001308265.1	phosphate binding protein	Clostridium beijerinckii NCIMB 8052	5.47E-167	pfam12849	1.26E-35	PBP_like_2	PBP superfamily domain	This domain belongs to the periplasmic binding protein superfamily
11	11_91	Clostridium sp. UNIVR02 strain	COG5002	T	1.59E-68	VicK	Signal transduction histidine kinase	K07636	http://www.kegg.jp/dbget-bin/www_bget?ko:K07636	290402.Cbei_1126	bactNOG02895	Protein involved in peptidyl-histidine phosphorylation	0	150016010	YP_001308264.1	multi-sensor signal transduction histidine kinase	Clostridium beijerinckii NCIMB 8052	0	pfam02518	3.26E-31	HATPase_c	Histidine kinase-	DNA gyrase B-	and HSP90-like ATPase	This family represents the structurally related ATPase domains of histidine kinase, DNA gyrase B and HSP90
11	11_92	Clostridium sp. UNIVR02 strain	COG0745	TK	1.64E-91	OmpR	Response regulators consisting of a CheY-like receiver domain and a winged-helix DNA-binding domain	K07658	http://www.kegg.jp/dbget-bin/www_bget?ko:K07658	290402.Cbei_1125	bactNOG18387	Regulator protein	4.00E-142	451818089	YP_007454290.1	alkaline phosphatase synthesis transcriptional regulatory protein PhoP	Clostridium saccharoperbutylacetonicum N1-4(HMT)	9.36E-146	pfam00486	2.07E-33	Trans_reg_C	Transcriptional regulatory protein	C terminal
11	11_93	Clostridium sp. UNIVR02 strain	COG1496	S	2.26E-59	-	Uncharacterized conserved protein	K05810	http://www.kegg.jp/dbget-bin/www_bget?ko:K05810	290402.Cbei_1124	bactNOG38188		1.00E-133	150016008	YP_001308262.1	hypothetical protein Cbei_1124	Clostridium beijerinckii NCIMB 8052	2.04E-133	pfam02578	2.09E-79	Cu-oxidase_4	Multi-copper polyphenol oxidoreductase laccase	Laccases are multi-copper oxidoreductases able to oxidize a wide variety of phenolic and non-phenolic compounds and are widely distributed among both prokaryotes and eukaryotes
11	11_94	Clostridium sp. UNIVR02 strain	COG1327	K	7.29E-76	-	Predicted transcriptional regulator, consists of a Zn-ribbon and ATP-cone domains	K07738	http://www.kegg.jp/dbget-bin/www_bget?ko:K07738	290402.Cbei_1123	bactNOG29818	Negatively regulates transcription of bacterial ribonucleotide reductase nrd genes and operons by binding to NrdR- boxes (By similarity)	2.00E-94	550917793	YP_008674385.1	transcriptional repressor NrdR	Clostridium saccharobutylicum DSM 13864	1.25E-97	pfam03477	2.18E-19	ATP-cone	ATP cone domain
11	11_95	Clostridium sp. UNIVR02 strain	COG1873	S	6.08E-09	-	Uncharacterized conserved protein			290402.Cbei_1122			4.00E-45	150016006	YP_001308260.1	sporulation protein YlmC/YmxH	Clostridium beijerinckii NCIMB 8052	6.71E-45
11	11_96	Clostridium sp. UNIVR02 strain	COG1191	K	2.42E-74	FliA	DNA-directed RNA polymerase specialized sigma subunit	K03091	http://www.kegg.jp/dbget-bin/www_bget?ko:K03091	290402.Cbei_1121	bactNOG59713	Sporulation sigma factor SigG; sigma factors are initiation factors that promote the attachment of RNA polymerase to specific initiation sites and are then released; this sigma factor is responsible for the expression of sporulation specific genes and is expressed after engulfment; this factor is involved in the transcription of small acid-soluble proteins involved in protecting the forespore chr…	2.00E-177	451818085	YP_007454286.1	RNA polymerase sigma-G factor SigG	Clostridium saccharoperbutylacetonicum N1-4(HMT)	1.55E-177	pfam04542	3.94E-19	Sigma70_r2	Sigma-70 region 2	Region 2 of sigma-70 is the most conserved region of the entire protein
11	11_97	Clostridium sp. UNIVR02 strain	COG1191	K	2.56E-56	FliA	DNA-directed RNA polymerase specialized sigma subunit	K03091	http://www.kegg.jp/dbget-bin/www_bget?ko:K03091	290402.Cbei_1120	bactNOG04618	Sporulation sigma factor SigE; sigma-29; sigma factors are initiation factors that promote the attachment of RNA polymerase to specific initiation sites and are then released; this sigma factor is responsible for the expression of sporulation specific genes and is expressed in the mother cell at the onset of sporulation	8.00E-156	150016004	YP_001308258.1	sporulation sigma factor SigE	Clostridium beijerinckii NCIMB 8052	1.15E-155	pfam04542	7.52E-19	Sigma70_r2	Sigma-70 region 2	Region 2 of sigma-70 is the most conserved region of the entire protein
11	11_98	Clostridium sp. UNIVR02 strain						K06383	http://www.kegg.jp/dbget-bin/www_bget?ko:K06383	290402.Cbei_1119			4.00E-146	150016003	YP_001308257.1	peptidase U4, sporulation factor SpoIIGA	Clostridium beijerinckii NCIMB 8052	6.65E-146	pfam03419	4.30E-68	Peptidase_U4	Sporulation factor SpoIIGA
11	11_99	Clostridium sp. UNIVR02 strain	COG0206	D	1.38E-130	FtsZ	Cell division GTPase	K03531	http://www.kegg.jp/dbget-bin/www_bget?ko:K03531	290402.Cbei_1118	bactNOG00595	This protein is essential to the cell-division process. It seems to assemble into a dynamic ring on the inner surface of the cytoplasmic membrane at the place where division will occur, and the formation of the ring is the signal for septation to begin. Binds to and hydrolyzes	0	150016002	YP_001308256.1	cell division protein FtsZ	Clostridium beijerinckii NCIMB 8052	0	pfam00091	7.30E-54	Tubulin	Tubulin/FtsZ family	GTPase domain	This family includes the tubulin alpha, beta and gamma chains, as well as the bacterial FtsZ family of proteins
11	11_100	Clostridium sp. UNIVR02 strain	COG0849	D	9.24E-42	FtsA	Actin-like ATPase involved in cell division	K03590	http://www.kegg.jp/dbget-bin/www_bget?ko:K03590	290402.Cbei_1117	bactNOG01470	Cell division protein FtsA	0	451818081	YP_007454282.1	cell division protein FtsA	Clostridium saccharoperbutylacetonicum N1-4(HMT)	0	pfam14450	1.55E-17	FtsA	Cell division protein FtsA	FtsA is essential for bacterial cell division, and co-localizes to the septal ring with FtsZ
11	11_101	Clostridium sp. UNIVR02 strain	COG2805	NU	9.70E-153	PilT	Tfp pilus assembly protein, pilus retraction ATPase PilT	K02669	http://www.kegg.jp/dbget-bin/www_bget?ko:K02669	290402.Cbei_1116	bactNOG00911	Twitching motility protein	0	150016000	YP_001308254.1	twitching motility protein	Clostridium beijerinckii NCIMB 8052	0	pfam00437	2.35E-35	T2SE	Type II/IV secretion system protein	This family contains both type II and type IV pathway secretion proteins from bacteria
11	11_102	Clostridium sp. UNIVR02 strain	COG1191	K	1.33E-44	FliA	DNA-directed RNA polymerase specialized sigma subunit	K03091	http://www.kegg.jp/dbget-bin/www_bget?ko:K03091	290402.Cbei_1115			4.00E-140	451818080	YP_007454281.1	RNA polymerase sigma-28 factor SigK	Clostridium saccharoperbutylacetonicum N1-4(HMT)	1.59E-149	pfam04542	3.92E-17	Sigma70_r2	Sigma-70 region 2	Region 2 of sigma-70 is the most conserved region of the entire protein
11	11_103	Clostridium sp. UNIVR02 strain	COG0768	M	4.24E-65	FtsI	Cell division protein FtsI/penicillin-binding protein 2			290402.Cbei_1114			0	150015998	YP_001308252.1	penicillin-binding protein, transpeptidase	Clostridium beijerinckii NCIMB 8052	0	pfam00905	1.04E-42	Transpeptidase	Penicillin binding protein transpeptidase domain	The active site serine is conserved in all members of this family
11	11_104	Clostridium sp. UNIVR02 strain	COG0826	O	1.81E-154	-	Collagenase and related proteases	K08303	http://www.kegg.jp/dbget-bin/www_bget?ko:K08303	290402.Cbei_1113	bactNOG02393	Peptidase U32	0	451818078	YP_007454279.1	peptidase U32	Clostridium saccharoperbutylacetonicum N1-4(HMT)	0	pfam01136	8.10E-113	Peptidase_U32	Peptidase family U32
11	11_105	Clostridium sp. UNIVR02 strain	COG4122	R	1.97E-69	-	Predicted O-methyltransferase			290402.Cbei_1112	bactNOG35942	O-Methyltransferase	9.00E-138	150015996	YP_001308250.1	O-methyltransferase family protein	Clostridium beijerinckii NCIMB 8052	1.37E-137	pfam01596	9.18E-30	Methyltransf_3	O-methyltransferase	Members of this family are O-methyltransferases
11	11_106	Clostridium sp. UNIVR02 strain	COG1559	R	9.78E-84	-	Predicted periplasmic solute-binding protein	K07082	http://www.kegg.jp/dbget-bin/www_bget?ko:K07082	290402.Cbei_1111	bactNOG00457	Aminodeoxychorismate lyase	5.00E-175	150015995	YP_001308249.1	aminodeoxychorismate lyase	Clostridium beijerinckii NCIMB 8052	8.15E-175	pfam02618	2.61E-101	YceG	YceG-like family	This family of proteins is found in bacteria
11	11_107	Clostridium sp. UNIVR02 strain	COG1217	T	0	TypA	Predicted membrane GTPase involved in stress response	K06207	http://www.kegg.jp/dbget-bin/www_bget?ko:K06207	290402.Cbei_1110	bactNOG01674	Gtp-Binding protein	0	550917781	YP_008674373.1	GTP-binding protein TypA/BipA	Clostridium saccharobutylicum DSM 13864	0	pfam00009	6.28E-61	GTP_EFTU	Elongation factor Tu GTP binding domain	This domain contains a P-loop motif, also found in several other families such as pfam00071, pfam00025 and pfam00063
11	11_108	Clostridium sp. UNIVR02 strain	COG0595	R	0	-	Predicted hydrolase of the metallo-beta-lactamase superfamily	K12574	http://www.kegg.jp/dbget-bin/www_bget?ko:K12574	290402.Cbei_1109	bactNOG00640	Beta-Lactamase	0	550917780	YP_008674372.1	ribonuclease J 1	Clostridium saccharobutylicum DSM 13864	0	pfam00753	5.66E-21	Lactamase_B	Metallo-beta-lactamase superfamily
11	11_109	Clostridium sp. UNIVR02 strain	COG0735	P	1.03E-45	Fur	Fe2+/Zn2+ uptake regulation proteins	K03711	http://www.kegg.jp/dbget-bin/www_bget?ko:K03711	290402.Cbei_1108	bactNOG31290	Ferric uptake regulator protein	2.00E-97	150015992	YP_001308246.1	ferric uptake regulator family protein	Clostridium beijerinckii NCIMB 8052	3.11E-97	pfam01475	1.80E-38	FUR	Ferric uptake regulator family	This family includes metal ion uptake regulator proteins, that bind to the operator DNA and controls transcription of metal ion-responsive genes
11	11_110	Clostridium sp. UNIVR02 strain								290402.Cbei_1107			2.00E-46	150015991	YP_001308245.1	hypothetical protein Cbei_1107	Clostridium beijerinckii NCIMB 8052	2.94E-46	pfam06949	2.28E-07	DUF1292	Protein of unknown function (DUF1292)	This family consists of several hypothetical bacterial proteins of around 90 residues in length
11	11_111	Clostridium sp. UNIVR02 strain	COG0816	L	1.65E-52	-	Predicted endonuclease involved in recombination (possible Holliday junction resolvase in Mycoplasmas and B. subtilis)	K07447	http://www.kegg.jp/dbget-bin/www_bget?ko:K07447	290402.Cbei_1106	bactNOG39592	Holliday junction resolvase	1.00E-78	550917777	YP_008674369.1	putative holliday junction resolvase	Clostridium saccharobutylicum DSM 13864	5.16E-79	pfam03652	7.85E-59	UPF0081	Uncharacterized protein family (UPF0081)
11	11_112	Clostridium sp. UNIVR02 strain	COG4472	S	9.46E-37	-	Uncharacterized protein conserved in bacteria			290402.Cbei_1105	bactNOG43732		5.00E-51	150015989	YP_001308243.1	hypothetical protein Cbei_1105	Clostridium beijerinckii NCIMB 8052	6.93E-51	pfam06135	2.57E-41	DUF965	Bacterial protein of unknown function (DUF965)	This family consists of several hypothetical bacterial proteins
11	11_113	Clostridium sp. UNIVR02 strain	COG0013	J	0	AlaS	Alanyl-tRNA synthetase	K01872	http://www.kegg.jp/dbget-bin/www_bget?ko:K01872	290402.Cbei_1104	bactNOG02257	Alanyl-Trna synthetase; Catalyzes a two-step reaction, first charging an alanyl molecule by linking its carboxyl group to the alpha-phosphate of ATP, followed by transfer of the aminoacyl-adenylate to its tRNA	0	150015988	YP_001308242.1	alanyl-tRNA synthetase	Clostridium beijerinckii NCIMB 8052	0	pfam01411	0	tRNA-synt_2c	tRNA synthetases class II (A)	Other tRNA synthetase sub-families are too dissimilar to be included
11	11_114	Clostridium sp. UNIVR02 strain	COG0628	R	2.48E-42	PerM	Predicted permease			290402.Cbei_1103	bactNOG37584		1.00E-154	451818068	YP_007454269.1	putative permease	Clostridium saccharoperbutylacetonicum N1-4(HMT)	1.37E-175	pfam01594	3.01E-30	UPF0118	Domain of unknown function DUF20	This transmembrane region is found in putative permeases and predicted transmembrane proteins it has no known function
11	11_115	Clostridium sp. UNIVR02 strain	COG3881	S	1.93E-12	-	Uncharacterized protein conserved in bacteria			290402.Cbei_1102	bactNOG77561	Prc-Barrel domain protein	3.00E-93	150015986	YP_001308240.1	PRC-barrel domain-containing protein	Clostridium beijerinckii NCIMB 8052	4.15E-93	pfam05239	8.56E-06	PRC	PRC-barrel domain	The PRC-barrel is an all beta barrel domain found in photosystem reaction centre subunit H of the purple bacteria and RNA metabolizm proteins of the RimM group
11	11_116	Clostridium sp. UNIVR02 strain	COG0482	J	1.01E-157	TrmU	Predicted tRNA(5-methylaminomethyl-2-thiouridylate) methyltransferase, contains the PP-loop ATPase domain	K00566	http://www.kegg.jp/dbget-bin/www_bget?ko:K00566	290402.Cbei_1100	bactNOG01130	Catalyzes the 2-thiolation of uridine at the wobble position (U34) of tRNA, leading to the formation of sU34 protein	0	550917772	YP_008674364.1	tRNA-specific 2-thiouridylase MnmA	Clostridium saccharobutylicum DSM 13864	0	pfam03054	3.90E-146	tRNA_Me_trans	tRNA methyl transferase	This family represents tRNA(5-methylaminomethyl-2-thiouridine)-methyltransferase which is involved in the biosynthesis of the modified nucleoside 5-methylaminomethyl-2-thiouridine present in the wobble position of some tRNAs
11	11_117	Clostridium sp. UNIVR02 strain	COG0822	C	6.79E-47	IscU	NifU homolog involved in Fe-S cluster formation	K04488	http://www.kegg.jp/dbget-bin/www_bget?ko:K04488	290402.Cbei_1099	bactNOG17981	Protein involved in iron-sulfur cluster assembly	3.00E-94	150015983	YP_001308237.1	NifU domain-containing protein	Clostridium beijerinckii NCIMB 8052	4.75E-94	pfam01592	3.69E-60	NifU_N	NifU-like N terminal domain	This domain is found in NifU in combination with pfam01106
11	11_118	Clostridium sp. UNIVR02 strain	COG1104	E	0	NifS	Cysteine sulfinate desulfinase/cysteine desulfurase and related enzymes	K04487	http://www.kegg.jp/dbget-bin/www_bget?ko:K04487	290402.Cbei_1098	bactNOG00101	Cysteine desulfurase	0	150015982	YP_001308236.1	class V aminotransferase	Clostridium beijerinckii NCIMB 8052	0	pfam00266	9.12E-97	Aminotran_5	Aminotransferase class-V	This domain is found in amino transferases, and other enzymes including cysteine desulphurase EC:4
11	11_119	Clostridium sp. UNIVR02 strain	COG1959	K	3.41E-48	-	Predicted transcriptional regulator			290402.Cbei_1097	bactNOG23806	Transcriptional regulator protein	3.00E-85	451818061	YP_007454262.1	HTH-type transcriptional regulator CymR	Clostridium saccharoperbutylacetonicum N1-4(HMT)	6.86E-92	pfam02082	2.94E-34	Rrf2	Transcriptional regulator	This family is related to pfam001022 and other transcription regulation families (personal obs: Yeats C)
11	11_120	Clostridium sp. UNIVR02 strain	COG2256	L	2.27E-172	-	ATPase related to the helicase subunit of the Holliday junction resolvase	K07478	http://www.kegg.jp/dbget-bin/www_bget?ko:K07478	290402.Cbei_1096	bactNOG00596	Recombination factor protein RarA	0	150015980	YP_001308234.1	recombination factor protein RarA	Clostridium beijerinckii NCIMB 8052	0	pfam12002	8.81E-80	MgsA_C	MgsA AAA+ ATPase C terminal	The MgsA protein possesses DNA-dependent ATPase and ssDNA annealing activities
11	11_121	Clostridium sp. UNIVR02 strain	COG5263	R	2.73E-33	-	FOG: Glucan-binding domain (YG repeat)			508767.CLH_3187	bactNOG00361	Calcium ion binding protein	4.00E-74	550920617	YP_008677209.1	surface protein PspC	Clostridium saccharobutylicum DSM 13864	1.10E-86
11	11_122	Clostridium sp. UNIVR02 strain								508767.CLH_3188			7.00E-47	451818052	YP_007454253.1	hypothetical protein Cspa_c12270	Clostridium saccharoperbutylacetonicum N1-4(HMT)	0
11	11_123	Clostridium sp. UNIVR02 strain												451818051	YP_007454252.1	hypothetical protein Cspa_c12260	Clostridium saccharoperbutylacetonicum N1-4(HMT)	1.28E-75
11	11_124	Clostridium sp. UNIVR02 strain	COG5652	S	3.22E-14	-	Predicted integral membrane protein			508767.CLH_3190	bactNOG50700		5.00E-44	188590575	YP_001922555.1	acetobutylicum phosphotransbutyrylase	Clostridium botulinum E3 str. Alaska E43	7.81E-44
11	11_125	Clostridium sp. UNIVR02 strain	COG5263	R	6.40E-25	-	FOG: Glucan-binding domain (YG repeat)			508767.CLH_3191	bactNOG00361	Calcium ion binding protein	5.00E-82	188588171	YP_001922556.1	surface protein PspC	Clostridium botulinum E3 str. Alaska E43	8.16E-82
11	11_126	Clostridium sp. UNIVR02 strain	COG1136	V	2.19E-94	SalX	ABC-type antimicrobial peptide transport system, ATPase component			290402.Cbei_4728	bactNOG01713	ABC transporter protein	0	451818049	YP_007454250.1	macrolide export ATP-binding/permease protein MacB	Clostridium saccharoperbutylacetonicum N1-4(HMT)	0	pfam00005	1.25E-40	ABC_tran	ABC transporter	ABC transporters for a large family of proteins responsible for translocation of a variety of compounds across biological membranes
11	11_127	Clostridium sp. UNIVR02 strain	COG1210	M	6.38E-173	GalU	UDP-glucose pyrophosphorylase	K00963	http://www.kegg.jp/dbget-bin/www_bget?ko:K00963	195102.CPE0506	bactNOG00525	Utp-Glucose-1-Phosphate uridylyltransferase	3.00E-167	451818046	YP_007454247.1	UTP-glucose-1-phosphate uridylyltransferase GalU	Clostridium saccharoperbutylacetonicum N1-4(HMT)	2.36E-180	pfam00483	8.83E-30	NTP_transferase	Nucleotidyl transferase	This family includes a wide range of enzymes which transfer nucleotides onto phosphosugars
11	11_128	Clostridium sp. UNIVR02 strain
11	11_129	Clostridium sp. UNIVR02 strain	COG0840	NT	1.74E-47	Tar	Methyl-accepting chemotaxis protein			290402.Cbei_4438			0	150019249	YP_001311503.1	methyl-accepting chemotaxis sensory transducer	Clostridium beijerinckii NCIMB 8052	0	pfam12729	1.60E-31	4HB_MCP_1	Four helix bundle sensory module for signal transduction	This family is a four helix bundle that operates as a ubiquitous sensory module in prokaryotic signal-transduction
11	11_130	Clostridium sp. UNIVR02 strain	COG5263	R	2.67E-17	-	FOG: Glucan-binding domain (YG repeat)			290402.Cbei_3263			7.00E-54	150018094	YP_001310348.1	cell wall binding repeat-containing protein	Clostridium beijerinckii NCIMB 8052	9.81E-54
11	11_131	Clostridium sp. UNIVR02 strain								508765.CLL_A2069			3.00E-64	187933261	YP_001886258.1	N- phage replisome organiser	Clostridium botulinum B str. Eklund 17B	4.46E-64	pfam09681	3.33E-38	Phage_rep_org_N	N-terminal phage replisome organizer (Phage_rep_org_N)	This entry represents the N-terminal domain of a small family of phage proteins
11	11_132	Clostridium sp. UNIVR02 strain								508767.CLH_2371	bactNOG30961		6.00E-106	188588762	YP_001921752.1	filamentation induced by cAMP protein fic	Clostridium botulinum E3 str. Alaska E43	9.20E-106	pfam02661	1.20E-06	Fic	Fic/DOC family	This family consists of the Fic (filamentation induced by cAMP) protein and doc (death on curing)
11	11_133	Clostridium sp. UNIVR02 strain								272564.Dhaf_0348	bactNOG33481	Nucleotidyltransferase substrate-binding protein	3.00E-31	550920625	YP_008677217.1	nucleotidyltransferase substrate-binding family protein	Clostridium saccharobutylicum DSM 13864	1.66E-84	pfam08780	3.07E-36	NTase_sub_bind	Nucleotidyltransferase substrate binding protein like	Nucleotidyltransferases (EC 2
11	11_134	Clostridium sp. UNIVR02 strain								515619.EUBREC_2415	bactNOG97718	DNA polymerase beta domain protein region	2.00E-15	550920626	YP_008677218.1	nucleotidyltransferase	Clostridium saccharobutylicum DSM 13864	6.70E-46
11	11_135	Clostridium sp. UNIVR02 strain								290402.Cbei_4369	bactNOG21039		2.00E-69	488769798	YP_007939592.1	hypothetical protein Clopa_0898	Clostridium pasteurianum BC1	8.02E-98	pfam12784	1.22E-28	PDDEXK_2	PD-(D/E)XK nuclease family transposase	Members of this family belong to the PD-(D/E)XK nuclease superfamily
11	11_136	Clostridium sp. UNIVR02 strain	COG1209	M	6.33E-141	RfbA	dTDP-glucose pyrophosphorylase	K00973	http://www.kegg.jp/dbget-bin/www_bget?ko:K00973	508767.CLH_3198	bactNOG03099	Glucose-1-Phosphate protein	0	550920633	YP_008677225.1	glucose-1-phosphate thymidylyltransferase RmlA	Clostridium saccharobutylicum DSM 13864	0	pfam00483	5.42E-86	NTP_transferase	Nucleotidyl transferase	This family includes a wide range of enzymes which transfer nucleotides onto phosphosugars
11	11_137	Clostridium sp. UNIVR02 strain	COG1035	C	9.82E-11	FrhB	Coenzyme F420-reducing hydrogenase, beta subunit			226186.BT_0386	bactNOG56736	4Fe-4S ferredoxin iron-sulfur binding domain protein	3.00E-88	374297106	YP_005047297.1	coenzyme F420-reducing hydrogenase subunit beta		4.84E-151	pfam04432	1.28E-18	FrhB_FdhB_C	Coenzyme F420 hydrogenase/dehydrogenase	beta subunit C terminus	Coenzyme F420 hydrogenase (EC:1
11	11_138	Clostridium sp. UNIVR02 strain	COG2244	R	9.15E-20	RfbX	Membrane protein involved in the export of O-antigen and teichoic acid			515620.EUBELI_20311			1.00E-63	479156435	YP_007786030.1	Membrane protein involved in the export of O-antigen and teichoic acid	Ruminococcus torques L2-14	0	pfam01943	1.75E-17	Polysacc_synt	Polysaccharide biosynthesis protein	Members of this family are integral membrane proteins
11	11_139	Clostridium sp. UNIVR02 strain								357809.Cphy_0298	bactNOG19068		1.00E-53	470202359	YP_007593071.1	hypothetical protein D805_0364	Bifidobacterium thermophilum RBL67	1.34E-77	pfam04230	2.02E-24	PS_pyruv_trans	Polysaccharide pyruvyl transferase	Pyruvyl-transferases involved in peptidoglycan-associated polymer biosynthesis
11	11_140	Clostridium sp. UNIVR02 strain	COG1215	M	1.22E-20	-	Glycosyltransferases, probably involved in cell wall biogenesis			278197.PEPE_0576	bactNOG35561	Glycosyl transferase, family 2	7.00E-36	479161282	YP_007790551.1	Glycosyltransferases involved in cell wall biogenesis	butyrate-producing bacterium SSC/2	1.04E-39	pfam00535	1.05E-31	Glycos_transf_2	Glycosyl transferase family 2	Diverse family, transferring sugar from UDP-glucose, UDP-N-acetyl- galactosamine, GDP-mannose or CDP-abequose, to a range of substrates including cellulose, dolichol phosphate and teichoic acids
11	11_141	Clostridium sp. UNIVR02 strain	COG0438	M	1.72E-35	RfaG	Glycosyltransferase			272559.BF2595	bactNOG21326	Glycosyl transferase group 1	6.00E-59	332160800	YP_004297377.1	WbcM protein	Yersinia enterocolitica subsp. palearctica 105.5R(r)	8.38E-71	pfam00534	6.95E-40	Glycos_transf_1	Glycosyl transferases group 1	Mutations in this domain of human PIGA lead to disease (Paroxysmal Nocturnal haemoglobinuria)
11	11_142	Clostridium sp. UNIVR02 strain												403515722	YP_006656542.1	hypothetical protein R0052_10085	Lactobacillus helveticus R0052	1.04E-54
11	11_143	Clostridium sp. UNIVR02 strain	COG0438	M	1.12E-31	RfaG	Glycosyltransferase			373153.SPD_0322	bactNOG31776	Glycosyl transferase, group 1	1.00E-62	289577885	YP_003476512.1	group 1 glycosyl transferase	Thermoanaerobacter italicus Ab9	2.09E-74	pfam00534	3.47E-22	Glycos_transf_1	Glycosyl transferases group 1	Mutations in this domain of human PIGA lead to disease (Paroxysmal Nocturnal haemoglobinuria)
11	11_144	Clostridium sp. UNIVR02 strain	COG1216	R	2.82E-21	-	Predicted glycosyltransferases			324831.LGAS_1148			1.00E-78	116629784	YP_814956.1	glycosyltransferase	Lactobacillus gasseri ATCC 33323	1.99E-78	pfam00535	5.69E-07	Glycos_transf_2	Glycosyl transferase family 2	Diverse family, transferring sugar from UDP-glucose, UDP-N-acetyl- galactosamine, GDP-mannose or CDP-abequose, to a range of substrates including cellulose, dolichol phosphate and teichoic acids
11	11_145	Clostridium sp. UNIVR02 strain	COG1216	R	1.85E-19	-	Predicted glycosyltransferases			555970.Balat_1402	bactNOG39262	Rhamnosyltransferase	3.00E-90	518657787	YP_008144149.1	glycosyltransferase, group 2 family protein	Bifidobacterium animalis subsp. lactis Bl12	3.95E-90	pfam00535	1.94E-09	Glycos_transf_2	Glycosyl transferase family 2	Diverse family, transferring sugar from UDP-glucose, UDP-N-acetyl- galactosamine, GDP-mannose or CDP-abequose, to a range of substrates including cellulose, dolichol phosphate and teichoic acids
11	11_146	Clostridium sp. UNIVR02 strain	COG5017	S	2.65E-22	-	Uncharacterized conserved protein			515619.EUBREC_2660	bactNOG48361	Glycosyltransferase 28 domain-containing protein	2.00E-76	238925009	YP_002938525.1	putative glycosyltransferase	Eubacterium rectale ATCC 33656	2.40E-76	pfam04101	4.95E-32	Glyco_tran_28_C	Glycosyltransferase family 28 C-terminal domain	The glycosyltransferase family 28 includes monogalactosyldiacylglycerol synthase (EC 2
11	11_147	Clostridium sp. UNIVR02 strain	COG0707	M	2.18E-11	MurG	UDP-N-acetylglucosamine:LPS N-acetylglucosamine transferase			322159.STER_1065			1.00E-79	116627842	YP_820461.1	UDP-N-acetylglucosamine:LPS N-acetylglucosamine transferase	Streptococcus thermophilus LMD-9	2.06E-79	pfam08660	3.13E-46	Alg14	Oligosaccharide biosynthesis protein Alg14 like	Alg14 is involved dolichol-linked oligosaccharide biosynthesis and anchors the catalytic subunit Alg13 to the ER membrane
11	11_148	Clostridium sp. UNIVR02 strain								485916.Dtox_4226	bactNOG37780	Nusg antitermination factor	3.00E-14	451819392	YP_007455593.1	transcription antiterminator	Clostridium saccharoperbutylacetonicum N1-4(HMT)	1.36E-30
11	11_149	Clostridium sp. UNIVR02 strain	COG1004	M	1.86E-20	Ugd	Predicted UDP-glucose 6-dehydrogenase			290402.Cbei_4738	bactNOG02397	Udp-Glucose 6-dehydrogenase	4.00E-15	451818030	YP_007454231.1	UDP-glucose 6-dehydrogenase	Clostridium saccharoperbutylacetonicum N1-4(HMT)	4.25E-16	pfam03721	6.89E-16	UDPG_MGDP_dh_N	UDP-glucose/GDP-mannose dehydrogenase family	NAD binding domain	The UDP-glucose/GDP-mannose dehydrogenaseses are a small group of enzymes which possesses the ability to catalyse the NAD-dependent 2-fold oxidation of an alcohol to an acid without the release of an aldehyde intermediate
11	11_150	Clostridium sp. UNIVR02 strain	COG2148	M	3.03E-83	WcaJ	Sugar transferases involved in lipopolysaccharide synthesis			290402.Cbei_4739	bactNOG00387	Sugar transferase	2.00E-112	451818008	YP_007454209.1	galactosyl transferase CpsE	Clostridium saccharoperbutylacetonicum N1-4(HMT)	1.15E-115	pfam02397	2.11E-92	Bac_transf	Bacterial sugar transferase	This Pfam family represents a conserved region from a number of different bacterial sugar transferases, involved in diverse biosynthesis pathways
11	11_151	Clostridium sp. UNIVR02 strain	COG1210	M	5.69E-171	GalU	UDP-glucose pyrophosphorylase	K00963	http://www.kegg.jp/dbget-bin/www_bget?ko:K00963	195102.CPE0506	bactNOG00525	Utp-Glucose-1-Phosphate uridylyltransferase	4.00E-170	451818046	YP_007454247.1	UTP-glucose-1-phosphate uridylyltransferase GalU	Clostridium saccharoperbutylacetonicum N1-4(HMT)	1.78E-180	pfam00483	1.28E-29	NTP_transferase	Nucleotidyl transferase	This family includes a wide range of enzymes which transfer nucleotides onto phosphosugars
11	11_152	Clostridium sp. UNIVR02 strain	COG1035	C	1.90E-12	FrhB	Coenzyme F420-reducing hydrogenase, beta subunit			177439.DPPB80	bactNOG85512	4Fe-4S ferredoxin iron-sulfur binding domain protein	8.00E-118	51247051	YP_066934.1	related to F420H2-dehydrogenase, beta subunit	Desulfotalea psychrophila LSv54	1.23E-117	pfam04432	5.93E-20	FrhB_FdhB_C	Coenzyme F420 hydrogenase/dehydrogenase	beta subunit C terminus	Coenzyme F420 hydrogenase (EC:1
11	11_153	Clostridium sp. UNIVR02 strain	COG0463	M	2.42E-20	WcaA	Glycosyltransferases involved in cell wall biogenesis	K00754	http://www.kegg.jp/dbget-bin/www_bget?ko:K00754	458817.Shal_1491			3.00E-58	451818018	YP_007454219.1	glycosyl transferase family 2	Clostridium saccharoperbutylacetonicum N1-4(HMT)	6.96E-177	pfam00535	5.48E-29	Glycos_transf_2	Glycosyl transferase family 2	Diverse family, transferring sugar from UDP-glucose, UDP-N-acetyl- galactosamine, GDP-mannose or CDP-abequose, to a range of substrates including cellulose, dolichol phosphate and teichoic acids
11	11_154	Clostridium sp. UNIVR02 strain	COG2244	R	1.11E-10	RfbX	Membrane protein involved in the export of O-antigen and teichoic acid			315730.BcerKBAB4_3391	bactNOG12709		3.00E-125	451818017	YP_007454218.1	membrane protein involved in the export of O-antigen and teichoic acid	Clostridium saccharoperbutylacetonicum N1-4(HMT)	0
11	11_155	Clostridium sp. UNIVR02 strain	COG2327	S	2.58E-08	WcaK	Uncharacterized conserved protein			632772.ROP_54840	bactNOG41186	Pyruvyl transferase	3.00E-11	431798315	YP_007225219.1	hypothetical protein Echvi_2971	Echinicola vietnamensis DSM 17526	2.80E-82	pfam04230	1.56E-13	PS_pyruv_trans	Polysaccharide pyruvyl transferase	Pyruvyl-transferases involved in peptidoglycan-associated polymer biosynthesis
11	11_156	Clostridium sp. UNIVR02 strain	COG0463	M	5.64E-22	WcaA	Glycosyltransferases involved in cell wall biogenesis			405534.BCAH187_A5438	bactNOG35561	Glycosyl transferase, family 2	1.00E-49	217962751	YP_002341327.1	N-acetylglucosaminyltransferase	Bacillus cereus AH187	1.73E-49	pfam00535	4.86E-34	Glycos_transf_2	Glycosyl transferase family 2	Diverse family, transferring sugar from UDP-glucose, UDP-N-acetyl- galactosamine, GDP-mannose or CDP-abequose, to a range of substrates including cellulose, dolichol phosphate and teichoic acids
11	11_157	Clostridium sp. UNIVR02 strain								349521.HCH_03423	bactNOG38286	Capsular polysaccharide bisynthesis protein	7.00E-08	83646161	YP_434596.1	hypothetical protein HCH_03423	Hahella chejuensis KCTC 2396	1.04E-07
11	11_158	Clostridium sp. UNIVR02 strain	COG0463	M	5.02E-23	WcaA	Glycosyltransferases involved in cell wall biogenesis			290402.Cbei_4731	bactNOG26824	Glycosyl transferase	1.00E-73	150019541	YP_001311795.1	glycosyl transferase family protein	Clostridium beijerinckii NCIMB 8052	2.10E-73	pfam00535	3.56E-41	Glycos_transf_2	Glycosyl transferase family 2	Diverse family, transferring sugar from UDP-glucose, UDP-N-acetyl- galactosamine, GDP-mannose or CDP-abequose, to a range of substrates including cellulose, dolichol phosphate and teichoic acids
11	11_159	Clostridium sp. UNIVR02 strain	COG0438	M	2.60E-41	RfaG	Glycosyltransferase			289380.CPR_0459	bactNOG22029	Glycosyl transferase, group 1	5.00E-76	294497887	YP_003561587.1	glycosyl transferase group 1 protein	Bacillus megaterium QM B1551	4.84E-94	pfam00534	1.12E-32	Glycos_transf_1	Glycosyl transferases group 1	Mutations in this domain of human PIGA lead to disease (Paroxysmal Nocturnal haemoglobinuria)
11	11_160	Clostridium sp. UNIVR02 strain	COG5017	S	9.26E-25	-	Uncharacterized conserved protein			208435.SAG1169	bactNOG40534	Glycosyltransferase	6.00E-36	337745251	YP_004639413.1	EpsH protein	Paenibacillus mucilaginosus KNP414	6.97E-47	pfam04101	6.81E-40	Glyco_tran_28_C	Glycosyltransferase family 28 C-terminal domain	The glycosyltransferase family 28 includes monogalactosyldiacylglycerol synthase (EC 2
11	11_161	Clostridium sp. UNIVR02 strain	COG0707	M	1.32E-10	MurG	UDP-N-acetylglucosamine:LPS N-acetylglucosamine transferase			442563.BLA_0603	bactNOG37296		7.00E-39	337745250	YP_004639412.1	EpsG protein	Paenibacillus mucilaginosus KNP414	1.45E-43	pfam08660	1.42E-49	Alg14	Oligosaccharide biosynthesis protein Alg14 like	Alg14 is involved dolichol-linked oligosaccharide biosynthesis and anchors the catalytic subunit Alg13 to the ER membrane
11	11_162	Clostridium sp. UNIVR02 strain	COG1004	M	0	Ugd	Predicted UDP-glucose 6-dehydrogenase	K00012	http://www.kegg.jp/dbget-bin/www_bget?ko:K00012	290402.Cbei_4738	bactNOG02397	Udp-Glucose 6-dehydrogenase	0	451818030	YP_007454231.1	UDP-glucose 6-dehydrogenase	Clostridium saccharoperbutylacetonicum N1-4(HMT)	0	pfam03721	2.95E-73	UDPG_MGDP_dh_N	UDP-glucose/GDP-mannose dehydrogenase family	NAD binding domain	The UDP-glucose/GDP-mannose dehydrogenaseses are a small group of enzymes which possesses the ability to catalyse the NAD-dependent 2-fold oxidation of an alcohol to an acid without the release of an aldehyde intermediate
11	11_163	Clostridium sp. UNIVR02 strain	COG2148	M	1.70E-84	WcaJ	Sugar transferases involved in lipopolysaccharide synthesis			290402.Cbei_4739	bactNOG00387	Sugar transferase	1.00E-116	550920642	YP_008677234.1	galactosyl transferase CpsE	Clostridium saccharobutylicum DSM 13864	6.40E-118	pfam02397	3.20E-92	Bac_transf	Bacterial sugar transferase	This Pfam family represents a conserved region from a number of different bacterial sugar transferases, involved in diverse biosynthesis pathways
11	11_164	Clostridium sp. UNIVR02 strain	COG4464	GM	1.78E-76	CapC	Capsular polysaccharide biosynthesis protein	K01104	http://www.kegg.jp/dbget-bin/www_bget?ko:K01104	508767.CLH_3211	bactNOG27074	Protein tyrosine phosphatase	8.00E-118	451818007	YP_007454208.1	capsular polysaccharide biosynthesis protein	Clostridium saccharoperbutylacetonicum N1-4(HMT)	3.83E-123	pfam02811	4.97E-08	PHP	PHP domain	The PHP (Polymerase and Histidinol Phosphatase) domain is a putative phosphoesterase domain
11	11_165	Clostridium sp. UNIVR02 strain	COG0489	D	7.37E-59	Mrp	ATPases involved in chromosome partitioning			508767.CLH_3212	bactNOG01183	Protein involved in capsule organization	3.00E-127	550920646	YP_008677238.1	tyrosine-protein kinase YwqD	Clostridium saccharobutylicum DSM 13864	7.02E-141	pfam13614	7.48E-27	AAA_31	AAA domain	This family includes a wide variety of AAA domains including some that have lost essential nucleotide binding residues in the P-loop
11	11_166	Clostridium sp. UNIVR02 strain	COG3944	M	1.56E-54	-	Capsular polysaccharide biosynthesis protein			508767.CLH_3213	bactNOG01579	Protein involved in lipopolysaccharide biosynthetic process	2.00E-106	550920647	YP_008677239.1	capsular polysaccharide biosynthesis protein YwqC	Clostridium saccharobutylicum DSM 13864	8.16E-123	pfam02706	9.81E-18	Wzz	Chain length determinant protein	This family includes proteins involved in lipopolysaccharide (lps) biosynthesis
11	11_167	Clostridium sp. UNIVR02 strain
11	11_168	Clostridium sp. UNIVR02 strain
11	11_169	Clostridium sp. UNIVR02 strain	COG1101	R	6.20E-105	PhnK	ABC-type uncharacterized transport system, ATPase component	K05833	http://www.kegg.jp/dbget-bin/www_bget?ko:K05833	290402.Cbei_1081	bactNOG00052	ABC transporter, ATP-binding protein	2.00E-169	150015967	YP_001308221.1	ABC transporter	Clostridium beijerinckii NCIMB 8052	2.91E-169	pfam00005	8.69E-33	ABC_tran	ABC transporter	ABC transporters for a large family of proteins responsible for translocation of a variety of compounds across biological membranes
11	11_170	Clostridium sp. UNIVR02 strain	COG4120	R	2.70E-90	-	ABC-type uncharacterized transport system, permease component	K05832	http://www.kegg.jp/dbget-bin/www_bget?ko:K05832	290402.Cbei_1080	bactNOG03329	ABC transporter, permease protein	1.00E-145	451818003	YP_007454204.1	ABC-type uncharacterized transport system, permease component	Clostridium saccharoperbutylacetonicum N1-4(HMT)	4.29E-150	pfam02653	3.95E-19	BPD_transp_2	Branched-chain amino acid transport system / permease component	This is a large family mainly comprising high-affinity branched-chain amino acid transporter proteins such as Escherichia coli LivH and LivM, both of which are form the LIV-I transport system
11	11_171	Clostridium sp. UNIVR02 strain	COG2984	R	1.98E-95	-	ABC-type uncharacterized transport system, periplasmic component	K01989	http://www.kegg.jp/dbget-bin/www_bget?ko:K01989	290402.Cbei_1079	bactNOG05798		0	150015965	YP_001308219.1	hypothetical protein Cbei_1079	Clostridium beijerinckii NCIMB 8052	0	pfam04392	2.89E-81	ABC_sub_bind	ABC transporter substrate binding protein	This family contains many hypothetical proteins and some ABC transporter substrate binding proteins
11	11_172	Clostridium sp. UNIVR02 strain								508767.CLH_1092			4.00E-80	188587545	YP_001920486.1	HutP superfamily	Clostridium botulinum E3 str. Alaska E43	5.53E-80	pfam09021	3.14E-42	HutP	HutP	The HutP protein family regulates the expression of Bacillus &apos;hut&apos; structural genes by an anti-termination complex, which recognizes three UAG triplet units, separated by four non-conserved nucleotides on the RNA terminator region
11	11_173	Clostridium sp. UNIVR02 strain	COG0825	I	1.72E-150	AccA	Acetyl-CoA carboxylase alpha subunit	K01962	http://www.kegg.jp/dbget-bin/www_bget?ko:K01962	290402.Cbei_1077			4.00E-169	451818000	YP_007454201.1	acetyl-coenzyme A carboxylase carboxyl transferase subunit alpha	Clostridium saccharoperbutylacetonicum N1-4(HMT)	1.15E-174	pfam03255	2.17E-46	ACCA	Acetyl co-enzyme A carboxylase carboxyltransferase alpha subunit	Acetyl co-enzyme A carboxylase carboxyltransferase is composed of an alpha and beta subunit
11	11_174	Clostridium sp. UNIVR02 strain	COG0777	I	3.30E-142	AccD	Acetyl-CoA carboxylase beta subunit	K01963	http://www.kegg.jp/dbget-bin/www_bget?ko:K01963	290402.Cbei_1076			0	150015962	YP_001308216.1	acetyl-CoA carboxylase, carboxyl transferase subunit beta	Clostridium beijerinckii NCIMB 8052	0	pfam01039	4.41E-22	Carboxyl_trans	Carboxyl transferase domain	All of the members in this family are biotin dependent carboxylases
11	11_175	Clostridium sp. UNIVR02 strain	COG4770	I	0	-	Acetyl/propionyl-CoA carboxylase, alpha subunit	K01961	http://www.kegg.jp/dbget-bin/www_bget?ko:K01961	290402.Cbei_1075	bactNOG00407	Carboxylase	0	550917764	YP_008674356.1	biotin carboxylase	Clostridium saccharobutylicum DSM 13864	0	pfam02786	1.44E-90	CPSase_L_D2	Carbamoyl-phosphate synthase L chain	ATP binding domain	Carbamoyl-phosphate synthase catalyses the ATP-dependent synthesis of carbamyl-phosphate from glutamine or ammonia and bicarbonate
11	11_176	Clostridium sp. UNIVR02 strain	COG0764	I	1.97E-59	FabA	3-hydroxymyristoyl/3-hydroxydecanoyl-(acyl carrier protein) dehydratases	K02372	http://www.kegg.jp/dbget-bin/www_bget?ko:K02372	508767.CLH_1087	bactNOG30446	3R-Hydroxymyristoyl-Acp dehydratase; in Pseudomonas aeruginosa this enzyme is a trimer of dimers; essential for membrane formation; performs third step of type II fatty acid biosynthesis; catalyzes dehydration of (3R)-hydroxyacyl-ACP to trans-2-acyl-ACP	4.00E-86	550917763	YP_008674355.1	3-hydroxyacyl-	acyl-carrier-protein dehydratase FabZ	5.69E-87	pfam07977	2.19E-46	FabA	FabA-like domain	This enzyme domain has a HotDog fold
11	11_177	Clostridium sp. UNIVR02 strain	COG0511	I	7.90E-28	AccB	Biotin carboxyl carrier protein	K02160	http://www.kegg.jp/dbget-bin/www_bget?ko:K02160	290402.Cbei_1073	bactNOG29791	Acetyl-Coa carboxylase biotin carboxyl carrier protein	3.00E-78	150015959	YP_001308213.1	acetyl-CoA carboxylase, biotin carboxyl carrier protein	Clostridium beijerinckii NCIMB 8052	4.21E-78	pfam00364	2.08E-19	Biotin_lipoyl	Biotin-requiring enzyme	This family covers two Prosite entries, the conserved lysine residue binds biotin in one group and lipoic acid in the other
11	11_178	Clostridium sp. UNIVR02 strain	COG0304	IQ	0	FabB	3-oxoacyl-(acyl-carrier-protein) synthase	K09458	http://www.kegg.jp/dbget-bin/www_bget?ko:K09458	290402.Cbei_1072	bactNOG00159	3-Oxoacyl-[Acyl-Carrier-Protein] synthase	0	150015958	YP_001308212.1	beta-ketoacyl synthase-like protein	Clostridium beijerinckii NCIMB 8052	0	pfam00109	1.11E-69	ketoacyl-synt	Beta-ketoacyl synthase	N-terminal domain	The structure of beta-ketoacyl synthase is similar to that of the thiolase family (pfam00108) and also chalcone synthase
11	11_179	Clostridium sp. UNIVR02 strain	COG1028	IQR	6.85E-83	FabG	Dehydrogenases with different specificities (related to short-chain alcohol dehydrogenases)	K00059	http://www.kegg.jp/dbget-bin/www_bget?ko:K00059	290402.Cbei_1071	bactNOG01118	Acyl-Carrier-Protein reductase	7.00E-152	451817994	YP_007454195.1	3-oxoacyl-	acyl-carrier-protein reductase FabG	3.85E-154	pfam00106	5.19E-44	adh_short	short chain dehydrogenase	This family contains a wide variety of dehydrogenases
11	11_180	Clostridium sp. UNIVR02 strain	COG0331	I	1.19E-94	FabD	(acyl-carrier-protein) S-malonyltransferase	K00645	http://www.kegg.jp/dbget-bin/www_bget?ko:K00645	290402.Cbei_1070	bactNOG01455	Malonyl CoA-acyl carrier protein transacylase	0	150015956	YP_001308210.1	malonyl CoA-acyl carrier protein transacylase	Clostridium beijerinckii NCIMB 8052	0	pfam00698	2.98E-25	Acyl_transf_1	Acyl transferase domain
11	11_181	Clostridium sp. UNIVR02 strain	COG2070	R	7.23E-102	-	Dioxygenases related to 2-nitropropane dioxygenase	K02371	http://www.kegg.jp/dbget-bin/www_bget?ko:K02371	290402.Cbei_1069	bactNOG01981	2-Nitropropane dioxygenase	0	150015955	YP_001308209.1	2-nitropropane dioxygenase	Clostridium beijerinckii NCIMB 8052	0	pfam03060	9.72E-85	NMO	Nitronate monooxygenase	Nitronate monooxygenase (NMO), formerly referred to as 2-nitropropane dioxygenase (NPD) (EC:1
11	11_182	Clostridium sp. UNIVR02 strain	COG0332	I	1.39E-142	FabH	3-oxoacyl-[acyl-carrier-protein] synthase III	K00648	http://www.kegg.jp/dbget-bin/www_bget?ko:K00648	290402.Cbei_1068	bactNOG00322	3-Oxoacyl-(Acyl carrier protein) synthase	0	451817991	YP_007454192.1	3-oxoacyl-	acyl-carrier-protein synthase 3	0	pfam08541	2.74E-37	ACP_syn_III_C	3-Oxoacyl-[acyl-carrier-protein (ACP)] synthase III C terminal	This domain is found on 3-Oxoacyl-[acyl-carrier-protein (ACP)] synthase III EC:2
11	11_183	Clostridium sp. UNIVR02 strain	COG1846	K	1.05E-13	MarR	Transcriptional regulators			290402.Cbei_1067	bactNOG31509	Transcriptional regulator, MarR family protein	9.00E-79	150015953	YP_001308207.1	MarR family transcriptional regulator	Clostridium beijerinckii NCIMB 8052	1.35E-78	pfam01047	1.62E-11	MarR	MarR family	The Mar proteins are involved in the multiple antibiotic resistance, a non-specific resistance system
11	11_184	Clostridium sp. UNIVR02 strain								290402.Cbei_1066			1.00E-84	150015952	YP_001308206.1	hypothetical protein Cbei_1066	Clostridium beijerinckii NCIMB 8052	1.80E-84
11	11_185	Clostridium sp. UNIVR02 strain	COG1247	M	1.60E-37	-	Sortase and related acyltransferases			204669.Acid345_2126	bactNOG25729	N-Acetyltransferase	9.00E-52	451817988	YP_007454189.1	acetyltransferase, GNAT family	Clostridium saccharoperbutylacetonicum N1-4(HMT)	6.83E-90	pfam00583	5.26E-13	Acetyltransf_1	Acetyltransferase (GNAT) family	This family contains proteins with N-acetyltransferase functions such as Elp3-related proteins
11	11_186	Clostridium sp. UNIVR02 strain	COG4219	KT	7.04E-33	MecR1	Antirepressor regulating drug resistance, predicted signal transduction N-terminal membrane component			290402.Cbei_1063			0	150015949	YP_001308203.1	peptidase M56, BlaR1	Clostridium beijerinckii NCIMB 8052	0	pfam05569	4.32E-47	Peptidase_M56	BlaR1 peptidase M56	Production of beta-Lactamase and penicillin-binding protein 2a (which mediate staphylococcal resistance to beta-lactam antibiotics) is regulated by a signal-transducing integral membrane protein and a transcriptional repressor
11	11_187	Clostridium sp. UNIVR02 strain	COG3682	K	9.30E-23	-	Predicted transcriptional regulator			290402.Cbei_1062	bactNOG66227	Transcriptional repressor, CopY family protein	2.00E-60	150015948	YP_001308202.1	CopY family transcriptional regulator	Clostridium beijerinckii NCIMB 8052	3.10E-60	pfam03965	1.86E-30	Penicillinase_R	Penicillinase repressor	The penicillinase repressor negatively regulates expression of the penicillinase gene
11	11_188	Clostridium sp. UNIVR02 strain								290402.Cbei_1061			2.00E-46	150015947	YP_001308201.1	hypothetical protein Cbei_1061	Clostridium beijerinckii NCIMB 8052	2.97E-46
11	11_189	Clostridium sp. UNIVR02 strain	COG0151	F	0	PurD	Phosphoribosylamine-glycine ligase	K01945	http://www.kegg.jp/dbget-bin/www_bget?ko:K01945	290402.Cbei_1060	bactNOG00234	Phosphoribosylamine--Glycine ligase	0	150015946	YP_001308200.1	phosphoribosylamine--glycine ligase	Clostridium beijerinckii NCIMB 8052	0	pfam01071	7.59E-81	GARS_A	Phosphoribosylglycinamide synthetase	ATP-grasp (A) domain	Phosphoribosylglycinamide synthetase catalyses the second step in the de novo biosynthesis of purine
11	11_190	Clostridium sp. UNIVR02 strain	COG0138	F	0	PurH	AICAR transformylase/IMP cyclohydrolase PurH (only IMP cyclohydrolase domain in Aful)	K00602	http://www.kegg.jp/dbget-bin/www_bget?ko:K00602	290402.Cbei_1059	bactNOG00229	Phosphoribosylaminoimidazolecarboxamide formyltransferase/IMP cyclohydrolase	0	451817981	YP_007454182.1	bifunctional purine biosynthesis protein PurH	Clostridium saccharoperbutylacetonicum N1-4(HMT)	0	pfam01808	1.03E-107	AICARFT_IMPCHas	AICARFT/IMPCHase bienzyme	This is a family of bifunctional enzymes catalyzing the last two steps in de novo purine biosynthesis
11	11_191	Clostridium sp. UNIVR02 strain	COG0299	F	5.90E-81	PurN	Folate-dependent phosphoribosylglycinamide formyltransferase PurN	K11175	http://www.kegg.jp/dbget-bin/www_bget?ko:K11175	290402.Cbei_1058	bactNOG22320	Phosphoribosylglycinamide formyltransferase	1.00E-126	150015944	YP_001308198.1	phosphoribosylglycinamide formyltransferase	Clostridium beijerinckii NCIMB 8052	1.85E-126	pfam00551	1.76E-47	Formyl_trans_N	Formyl transferase	This family includes the following members
11	11_192	Clostridium sp. UNIVR02 strain	COG0150	F	7.84E-169	PurM	Phosphoribosylaminoimidazole (AIR) synthetase	K01933	http://www.kegg.jp/dbget-bin/www_bget?ko:K01933	290402.Cbei_1057	bactNOG01847	Phosphoribosylaminoimidazole synthetase; catalyzes the formation of 1--5-aminoimidazole from 2-(formamido)-N1-acetamidine and ATP in purine biosynthesis	0	150015943	YP_001308197.1	phosphoribosylaminoimidazole synthetase	Clostridium beijerinckii NCIMB 8052	0	pfam02769	8.84E-29	AIRS_C	AIR synthase related protein	C-terminal domain	This family includes Hydrogen expression/formation protein HypE, AIR synthases EC:6
11	11_193	Clostridium sp. UNIVR02 strain	COG0034	F	0	PurF	Glutamine phosphoribosylpyrophosphate amidotransferase	K00764	http://www.kegg.jp/dbget-bin/www_bget?ko:K00764	290402.Cbei_1056	bactNOG03208	Amidophosphoribosyltransferase	0	451817978	YP_007454179.1	amidophosphoribosyltransferase PurF	Clostridium saccharoperbutylacetonicum N1-4(HMT)	0	pfam00310	3.68E-32	GATase_2	Glutamine amidotransferases class-II
11	11_194	Clostridium sp. UNIVR02 strain	COG0152	F	1.94E-111	PurC	Phosphoribosylaminoimidazolesuccinocarboxamide (SAICAR) synthase	K01923	http://www.kegg.jp/dbget-bin/www_bget?ko:K01923	508767.CLH_1039	bactNOG03246	Phosphoribosylaminoimidazole-Succinocarboxamide synthase; catalyzes the formation of (S)-2-succinate from 5-amino-1-imidazole-4-carboxylate and L-aspartate in purine biosynthesis; SAICAR synthase	2.00E-154	451817977	YP_007454178.1	phosphoribosylaminoimidazole-succinocarboxamide synthase PurC	Clostridium saccharoperbutylacetonicum N1-4(HMT)	1.45E-161	pfam01259	7.27E-83	SAICAR_synt	SAICAR synthetase	Also known as Phosphoribosylaminoimidazole-succinocarboxamide synthase
11	11_195	Clostridium sp. UNIVR02 strain	COG0041	F	2.02E-74	PurE	Phosphoribosylcarboxyaminoimidazole (NCAIR) mutase	K01588	http://www.kegg.jp/dbget-bin/www_bget?ko:K01588	290402.Cbei_1054			4.00E-102	451817976	YP_007454177.1	N5-carboxyaminoimidazole ribonucleotide mutase PurE	Clostridium saccharoperbutylacetonicum N1-4(HMT)	1.11E-102	pfam00731	1.42E-75	AIRC	AIR carboxylase	Members of this family catalyse the decarboxylation of 1-(5-phosphoribosyl)-5-amino-4-imidazole-carboxylate (AIR)
11	11_196	Clostridium sp. UNIVR02 strain	COG0046	F	0	PurL	Phosphoribosylformylglycinamidine (FGAM) synthase, synthetase domain	K01952	http://www.kegg.jp/dbget-bin/www_bget?ko:K01952	290402.Cbei_1053	bactNOG00968	Phosphoribosylformylglycinamidine synthase	0	150015939	YP_001308193.1	phosphoribosylformylglycinamidine synthase	Clostridium beijerinckii NCIMB 8052	0	pfam13507	7.70E-117	GATase_5	CobB/CobQ-like glutamine amidotransferase domain	This family captures members that are not found in pfam00310, pfam07685 and pfam13230
11	11_197	Clostridium sp. UNIVR02 strain
11	11_198	Clostridium sp. UNIVR02 strain												451819053	YP_007455254.1	hypothetical protein Cspa_c22350	Clostridium saccharoperbutylacetonicum N1-4(HMT)	4.08E-11
11	11_199	Clostridium sp. UNIVR02 strain	COG1126	E	4.29E-108	GlnQ	ABC-type polar amino acid transport system, ATPase component	K02028	http://www.kegg.jp/dbget-bin/www_bget?ko:K02028	290402.Cbei_1051	bactNOG00298	ABC transporter, ATP-binding protein	5.00E-136	451817971	YP_007454172.1	glutamine transport ATP-binding protein GlnQ	Clostridium saccharoperbutylacetonicum N1-4(HMT)	2.87E-136	pfam00005	3.21E-43	ABC_tran	ABC transporter	ABC transporters for a large family of proteins responsible for translocation of a variety of compounds across biological membranes
11	11_200	Clostridium sp. UNIVR02 strain	COG0765	E	2.12E-66	HisM	ABC-type amino acid transport system, permease component	K02029	http://www.kegg.jp/dbget-bin/www_bget?ko:K02029	290402.Cbei_1050	bactNOG05896	Part of a binding-protein-dependent transport system. responsible for the translocation of the substrate across the membrane (By similarity)	9.00E-130	150015936	YP_001308190.1	polar amino acid ABC transporter inner membrane subunit	Clostridium beijerinckii NCIMB 8052	1.37E-129	pfam00528	1.03E-11	BPD_transp_1	Binding-protein-dependent transport system inner membrane component	The alignments cover the most conserved region of the proteins, which is thought to be located in a cytoplasmic loop between two transmembrane domains
11	11_201	Clostridium sp. UNIVR02 strain	COG0834	ET	2.54E-52	HisJ	ABC-type amino acid transport/signal transduction systems, periplasmic component/domain	K02030	http://www.kegg.jp/dbget-bin/www_bget?ko:K02030	290402.Cbei_1049	bactNOG09913		4.00E-153	451817969	YP_007454170.1	cystine-binding periplasmic protein FliY	Clostridium saccharoperbutylacetonicum N1-4(HMT)	2.47E-155	pfam00497	1.76E-71	SBP_bac_3	Bacterial extracellular solute-binding proteins	family 3
11	11_202	Clostridium sp. UNIVR02 strain								290402.Cbei_1048			3.00E-80	451817968	YP_007454169.1	hypothetical protein Cspa_c11390	Clostridium saccharoperbutylacetonicum N1-4(HMT)	6.33E-85
11	11_203	Clostridium sp. UNIVR02 strain								290402.Cbei_1047			9.00E-123	451817967	YP_007454168.1	EcsC protein family	Clostridium saccharoperbutylacetonicum N1-4(HMT)	7.11E-123	pfam12787	6.36E-44	EcsC	EcsC protein family	Proteins in this family are related to EcsC from B
11	11_204	Clostridium sp. UNIVR02 strain	COG0330	O	1.81E-63	HflC	Membrane protease subunits, stomatin/prohibitin homologs			290402.Cbei_1046	bactNOG04236		0	451817966	YP_007454167.1	band7 family protein	Clostridium saccharoperbutylacetonicum N1-4(HMT)	0	pfam01145	1.85E-33	Band_7	SPFH domain / Band 7 family	This family has been called SPFH, Band 7 or PHB domain
11	11_205	Clostridium sp. UNIVR02 strain	COG1585	OU	1.98E-20	-	Membrane protein implicated in regulation of membrane protease activity			290402.Cbei_1045	bactNOG52323		7.00E-53	451817965	YP_007454166.1	hypothetical protein Cspa_c11360	Clostridium saccharoperbutylacetonicum N1-4(HMT)	9.88E-67	pfam01957	5.54E-16	NfeD	NfeD-like C-terminal	partner-binding	NfeD-like proteins are widely distributed throughout prokaryotes and are frequently associated with genes encoding stomatin-like proteins (slipins)
11	11_206	Clostridium sp. UNIVR02 strain	COG0171	H	2.45E-77	NadE	NAD synthase	K01950	http://www.kegg.jp/dbget-bin/www_bget?ko:K01950	290402.Cbei_1044	bactNOG01305	Synthetase; catalyzes the formation of nicotinamide adenine dinucleotide (NAD) from nicotinic acid adenine dinucleotide using either ammonia or glutamine as the amide donor and ATP; ammonia-utilizing enzymes include the ones from Bacillus and Escherichia coli while glutamine-utilizing enzymes include the Mycobacterial one; forms homodimers	0	451817960	YP_007454161.1	glutamine-dependent NAD(+) synthetase NadE	Clostridium saccharoperbutylacetonicum N1-4(HMT)	0	pfam02540	9.31E-24	NAD_synthase	NAD synthase	NAD synthase (EC:6
11	11_207	Clostridium sp. UNIVR02 strain	COG0115	EH	3.02E-78	IlvE	Branched-chain amino acid aminotransferase/4-amino-4-deoxychorismate lyase	K00826	http://www.kegg.jp/dbget-bin/www_bget?ko:K00826	290402.Cbei_1043	bactNOG02218	Branched-Chain amino acid aminotransferase	0	150015929	YP_001308183.1	branched-chain amino acid aminotransferase	Clostridium beijerinckii NCIMB 8052	0	pfam01063	1.03E-30	Aminotran_4	Aminotransferase class IV	The D-amino acid transferases (D-AAT) are required by bacteria to catalyse the synthesis of D-glutamic acid and D-alanine, which are essential constituents of bacterial cell wall and are the building block for other D-amino acids
11	11_208	Clostridium sp. UNIVR02 strain								290402.Cbei_1042			4.00E-40	150015928	YP_001308182.1	hypothetical protein Cbei_1042	Clostridium beijerinckii NCIMB 8052	5.92E-40
11	11_209	Clostridium sp. UNIVR02 strain	COG1132	V	4.59E-175	MdlB	ABC-type multidrug transport system, ATPase and permease components	K06147	http://www.kegg.jp/dbget-bin/www_bget?ko:K06147	290402.Cbei_1041	bactNOG00025	ABC transporter protein	0	150015927	YP_001308181.1	ABC transporter	Clostridium beijerinckii NCIMB 8052	0	pfam00005	1.27E-39	ABC_tran	ABC transporter	ABC transporters for a large family of proteins responsible for translocation of a variety of compounds across biological membranes
11	11_210	Clostridium sp. UNIVR02 strain												451817956	YP_007454157.1	hypothetical protein Cspa_c11270	Clostridium saccharoperbutylacetonicum N1-4(HMT)	5.50E-29
11	11_211	Clostridium sp. UNIVR02 strain	COG1116	P	2.63E-72	TauB	ABC-type nitrate/sulfonate/bicarbonate transport system, ATPase component	K02049	http://www.kegg.jp/dbget-bin/www_bget?ko:K02049	290402.Cbei_1040			3.00E-126	150015926	YP_001308180.1	ABC transporter	Clostridium beijerinckii NCIMB 8052	5.00E-126	pfam00005	1.01E-33	ABC_tran	ABC transporter	ABC transporters for a large family of proteins responsible for translocation of a variety of compounds across biological membranes
11	11_212	Clostridium sp. UNIVR02 strain	COG0600	P	1.93E-27	TauC	ABC-type nitrate/sulfonate/bicarbonate transport system, permease component	K02050	http://www.kegg.jp/dbget-bin/www_bget?ko:K02050	290402.Cbei_1039	bactNOG02052	Part of a binding-protein-dependent transport system. responsible for the translocation of the substrate across the membrane (By similarity)	3.00E-134	150015925	YP_001308179.1	binding-protein-dependent transport system inner membrane protein	Clostridium beijerinckii NCIMB 8052	3.80E-134
11	11_213	Clostridium sp. UNIVR02 strain	COG0715	P	1.07E-12	TauA	ABC-type nitrate/sulfonate/bicarbonate transport systems, periplasmic components	K02051	http://www.kegg.jp/dbget-bin/www_bget?ko:K02051	290402.Cbei_1038	bactNOG07367		0	451817953	YP_007454154.1	ABC-type nitrate/sulfonate/bicarbonate transport system, periplasmic component	Clostridium saccharoperbutylacetonicum N1-4(HMT)	0
11	11_214	Clostridium sp. UNIVR02 strain	COG5561	S	4.41E-06	-	Predicted metal-binding protein			290402.Cbei_5051			7.00E-76	488770252	YP_007940046.1	putative metal-binding protein	Clostridium pasteurianum BC1	3.69E-78	pfam08821	2.09E-30	CGGC	CGGC domain	This putative domain contains a quite highly conserved sequence of CGGC in its central region
11	11_215	Clostridium sp. UNIVR02 strain	COG1728	S	1.02E-29	-	Uncharacterized protein conserved in bacteria	K09770	http://www.kegg.jp/dbget-bin/www_bget?ko:K09770	290402.Cbei_1037	bactNOG48384	Udp-N-Acetylmuramate dehydrogenase	1.00E-84	550917728	YP_008674320.1	hypothetical protein CLSA_c12800	Clostridium saccharobutylicum DSM 13864	1.13E-84	pfam03885	1.30E-36	DUF327	Protein of unknown function (DUF327)	The proteins in this family are around 140-170 residues in length
11	11_216	Clostridium sp. UNIVR02 strain	COG0474	P	0	MgtA	Cation transport ATPase	K01537	http://www.kegg.jp/dbget-bin/www_bget?ko:K01537	290402.Cbei_1036	bactNOG00117	Atpase, coupled to transmembrane movement of ions, phosphorylative mechanism	0	150015922	YP_001308176.1	ATPase P	Clostridium beijerinckii NCIMB 8052	0	pfam00122	1.24E-67	E1-E2_ATPase	E1-E2 ATPase
11	11_217	Clostridium sp. UNIVR02 strain								290402.Cbei_1035			1.00E-56	451817951	YP_007454152.1	hypothetical protein Cspa_c11220	Clostridium saccharoperbutylacetonicum N1-4(HMT)	1.43E-56
11	11_218	Clostridium sp. UNIVR02 strain	COG0367	E	7.83E-154	AsnB	Asparagine synthase (glutamine-hydrolyzing)	K01953	http://www.kegg.jp/dbget-bin/www_bget?ko:K01953	290402.Cbei_1034	bactNOG00995	Asparagine synthase (Glutamine-hydrolyzing)	0	150015920	YP_001308174.1	asparagine synthase	Clostridium beijerinckii NCIMB 8052	0	pfam13537	3.29E-55	GATase_7	Glutamine amidotransferase domain	This domain is a class-II glutamine amidotransferase domain found in a variety of enzymes such as asparagine synthetase and glutamine-fructose-6-phosphate transaminase
11	11_219	Clostridium sp. UNIVR02 strain						K06408	http://www.kegg.jp/dbget-bin/www_bget?ko:K06408	290402.Cbei_1033	bactNOG05893	Stage V sporulation protein AF	0	451817949	YP_007454150.1	stage V sporulation protein AF	Clostridium saccharoperbutylacetonicum N1-4(HMT)	0	pfam03323	1.45E-152	GerA	Bacillus/Clostridium GerA spore germination protein
11	11_220	Clostridium sp. UNIVR02 strain	COG2996	S	1.95E-89	-	Uncharacterized protein conserved in bacteria	K00243	http://www.kegg.jp/dbget-bin/www_bget?ko:K00243	290402.Cbei_1032	bactNOG05760	Protein involved in pathogenesis	7.00E-154	451817948	YP_007454149.1	RNA-binding S1 domain-containing protein	Clostridium saccharoperbutylacetonicum N1-4(HMT)	4.01E-160	pfam13509	6.51E-21	S1_2	S1 domain	The S1 domain was originally identified as a repeat motif in the ribosomal S1 protein
11	11_221	Clostridium sp. UNIVR02 strain								290402.Cbei_1030	bactNOG50398	Dna-Directed DNA polymerase	0	150015916	YP_001308170.1	hypothetical protein Cbei_1030	Clostridium beijerinckii NCIMB 8052	0
11	11_222	Clostridium sp. UNIVR02 strain								290402.Cbei_1029			4.00E-43	150015915	YP_001308169.1	hypothetical protein Cbei_1029	Clostridium beijerinckii NCIMB 8052	5.34E-43
11	11_223	Clostridium sp. UNIVR02 strain	COG1522	K	2.01E-37	Lrp	Transcriptional regulators	K03718	http://www.kegg.jp/dbget-bin/www_bget?ko:K03718	508767.CLH_2317	bactNOG34659	Transcriptional regulator protein	7.00E-88	550917722	YP_008674314.1	regulatory protein AsnC	Clostridium saccharobutylicum DSM 13864	1.05E-94	pfam01037	3.33E-16	AsnC_trans_reg	AsnC family	The AsnC family is a family of similar bacterial transcription regulatory proteins
11	11_224	Clostridium sp. UNIVR02 strain	COG2155	S	2.92E-19	-	Uncharacterized conserved protein			290402.Cbei_1027			4.00E-22	150015913	YP_001308167.1	hypothetical protein Cbei_1027	Clostridium beijerinckii NCIMB 8052	6.48E-22	pfam04070	5.98E-17	DUF378	Domain of unknown function (DUF378)	Predicted transmembrane domain of unknown function
11	11_225	Clostridium sp. UNIVR02 strain	COG4905	S	5.89E-44	-	Predicted membrane protein			290402.Cbei_1026	bactNOG20334		4.00E-113	451817942	YP_007454143.1	hypothetical protein Cspa_c11130	Clostridium saccharoperbutylacetonicum N1-4(HMT)	6.39E-116	pfam06541	1.81E-63	DUF1113	Protein of unknown function (DUF1113)	This family consists of several bacterial proteins of unknown function
11	11_226	Clostridium sp. UNIVR02 strain								290402.Cbei_1025	bactNOG05341	Phosphoenolpyruvate carboxykinase (ATP)	0	150015911	YP_001308165.1	hypothetical protein Cbei_1025	Clostridium beijerinckii NCIMB 8052	0
11	11_227	Clostridium sp. UNIVR02 strain	COG2333	R	9.24E-81	ComEC	Predicted hydrolase (metallo-beta-lactamase superfamily)	K02238	http://www.kegg.jp/dbget-bin/www_bget?ko:K02238	290402.Cbei_1024			2.00E-138	550917718	YP_008674310.1	ComE operon protein 3	Clostridium saccharobutylicum DSM 13864	2.48E-139	pfam00753	6.83E-16	Lactamase_B	Metallo-beta-lactamase superfamily
11	11_228	Clostridium sp. UNIVR02 strain	COG0008	J	2.39E-150	GlnS	Glutamyl- and glutaminyl-tRNA synthetases	K01885	http://www.kegg.jp/dbget-bin/www_bget?ko:K01885	508767.CLH_2322	bactNOG03322	Catalyzes the attachment of glutamate to tRNA in a two-step reaction: glutamate is first activated by ATP to form Glu-AMP and then transferred to the acceptor end of tRNA protein	0	550917717	YP_008674309.1	glutamate--tRNA ligase GltX	Clostridium saccharobutylicum DSM 13864	0	pfam00749	1.20E-112	tRNA-synt_1c	tRNA synthetases class I (E and Q)	catalytic domain	Other tRNA synthetase sub-families are too dissimilar to be included
11	11_229	Clostridium sp. UNIVR02 strain	COG0347	E	2.00E-37	GlnK	Nitrogen regulatory protein PII			515620.EUBELI_01823	bactNOG23875	Nitrogen regulatory protein P-II	3.00E-45	451820638	YP_007456839.1	nitrogen regulatory protein P-II	Clostridium saccharoperbutylacetonicum N1-4(HMT)	5.92E-65	pfam00543	1.18E-34	P-II	Nitrogen regulatory protein P-II	P-II modulates the activity of glutamine synthetase
11	11_230	Clostridium sp. UNIVR02 strain	COG0004	P	2.90E-118	AmtB	Ammonia permease	K03320	http://www.kegg.jp/dbget-bin/www_bget?ko:K03320	883.DvMF_3023	bactNOG82620	Ammonium transporter protein	4.00E-168	451820637	YP_007456838.1	ammonium transporter	Clostridium saccharoperbutylacetonicum N1-4(HMT)	0	pfam00909	7.20E-105	Ammonium_transp	Ammonium Transporter Family
11	11_231	Clostridium sp. UNIVR02 strain												451820636	YP_007456837.1	hypothetical protein Cspa_c38230	Clostridium saccharoperbutylacetonicum N1-4(HMT)	2.13E-36
11	11_232	Clostridium sp. UNIVR02 strain
14	14_1	Clostridium sp. UNIVR01 strain	COG2409	R	5.25E-76	-	Predicted drug exporters of the RND superfamily			290402.Cbei_3108	bactNOG08133	Protein involved in cell division	0	302876414	YP_003845047.1	MmpL domain-containing protein	Clostridium cellulovorans 743B	0	pfam03176	5.48E-57	MMPL	MMPL family	Members of this family are putative integral membrane proteins from bacteria
14	14_2	Clostridium sp. UNIVR01 strain	COG1309	K	1.93E-12	AcrR	Transcriptional regulator			358681.BBR47_19860			4.00E-26	226311573	YP_002771467.1	transcriptional regulator	Brevibacillus brevis NBRC 100599	5.28E-26	pfam00440	1.11E-07	TetR_N	Bacterial regulatory proteins	tetR family
14	14_3	Clostridium sp. UNIVR01 strain	COG2755	E	3.45E-13	TesA	Lysophospholipase L1 and related esterases			394503.Ccel_3210	bactNOG25093		6.00E-54	379011689	YP_005269501.1	hypothetical protein Awo_c18320	Acetobacterium woodii DSM 1030	4.33E-99	pfam13472	6.42E-17	Lipase_GDSL_2	GDSL-like Lipase/Acylhydrolase family	This family of presumed lipases and related enzymes are similar to pfam00657
14	14_4	Clostridium sp. UNIVR01 strain	COG2076	P	1.27E-22	EmrE	Membrane transporters of cations and cationic drugs			393305.YE0359	bactNOG29743	Small multidrug resistance protein	8.00E-21	392989847	YP_006488440.1	quaternary ammonium compound-resistance protein SugE	Enterococcus hirae ATCC 9790	5.19E-30	pfam00893	7.06E-16	Multi_Drug_Res	Small Multidrug Resistance protein	This family is the Small Multidrug Resistance (SMR) family
14	14_5	Clostridium sp. UNIVR01 strain	COG2076	P	1.08E-15	EmrE	Membrane transporters of cations and cationic drugs			243231.GSU0707	bactNOG29743	Small multidrug resistance protein	6.00E-15	392989848	YP_006488441.1	small multidrug efflux protein	Enterococcus hirae ATCC 9790	1.51E-17	pfam00893	9.14E-09	Multi_Drug_Res	Small Multidrug Resistance protein	This family is the Small Multidrug Resistance (SMR) family
14	14_6	Clostridium sp. UNIVR01 strain	COG0628	R	7.57E-34	PerM	Predicted permease			272562.CA_C0730			2.00E-128	302876888	YP_003845521.1	hypothetical protein Clocel_4095	Clostridium cellulovorans 743B	1.18E-132	pfam01594	1.84E-22	UPF0118	Domain of unknown function DUF20	This transmembrane region is found in putative permeases and predicted transmembrane proteins it has no known function
14	14_7	Clostridium sp. UNIVR01 strain								281687.CJA29269			1.00E-07	378948932	YP_005206420.1	RES domain-containing protein	Pseudomonas fluorescens F113	6.23E-08
14	14_8	Clostridium sp. UNIVR01 strain	COG0840	NT	8.15E-47	Tar	Methyl-accepting chemotaxis protein			272562.CA_C3476			3.00E-93	374997491	YP_004972990.1	methyl-accepting chemotaxis protein	Desulfosporosinus orientis DSM 765	3.21E-120	pfam00015	2.70E-25	MCPsignal	Methyl-accepting chemotaxis protein (MCP) signalling domain	This domain is thought to transduce the signal to CheA since it is highly conserved in very diverse MCPs
14	14_9	Clostridium sp. UNIVR01 strain								211110.gbs1699	bactNOG28148	Transcriptional regulator protein	9.00E-23	550919992	YP_008676584.1	HTH-type transcriptional activator Mta	Clostridium saccharobutylicum DSM 13864	2.61E-67	pfam07739	2.89E-26	TipAS	TipAS antibiotic-recognition domain	This domain is found at the C-terminus of some MerR family transcription factors
14	14_10	Clostridium sp. UNIVR01 strain	COG0789	K	1.24E-19	SoxR	Predicted transcriptional regulators			222523.BCE_5104			2.00E-31	550919992	YP_008676584.1	HTH-type transcriptional activator Mta	Clostridium saccharobutylicum DSM 13864	9.74E-48	pfam13411	1.79E-14	MerR_1	MerR HTH family regulatory protein
14	14_11	Clostridium sp. UNIVR01 strain								481743.GYMC10_3355			2.00E-07	550919993	YP_008676585.1	hypothetical protein CLSA_c35870	Clostridium saccharobutylicum DSM 13864	2.49E-10
14	14_12	Clostridium sp. UNIVR01 strain	COG5504	O	1.88E-45	-	Predicted Zn-dependent protease			272563.CD3617	bactNOG47072		8.00E-128	550919993	YP_008676585.1	hypothetical protein CLSA_c35870	Clostridium saccharobutylicum DSM 13864	2.62E-145	pfam10026	1.84E-55	DUF2268	Predicted Zn-dependent protease (DUF2268)	This domain, found in various hypothetical bacterial proteins, as well as predicted zinc dependent proteases, has no known function
14	14_13	Clostridium sp. UNIVR01 strain	COG1413	C	3.57E-08	-	FOG: HEAT repeat			203124.Tery_1841	bactNOG10972	PBS lyase HEAT domain protein repeat-containing protein	2.00E-07	288559452	YP_003422938.1	HEAT repeat-containing protein	Methanobrevibacter ruminantium M1	2.22E-31	pfam13646	4.14E-10	HEAT_2	HEAT repeats	This family includes multiple HEAT repeats
14	14_14	Clostridium sp. UNIVR01 strain	COG2020	O	2.73E-12	STE14	Putative protein-S-isoprenylcysteine methyltransferase			267377.MMP0794			2.00E-99	554380931	YP_008700630.1	phospholipid methyltransferase	Clostridium autoethanogenum DSM 10061	3.96E-104	pfam04191	6.63E-11	PEMT	Phospholipid methyltransferase	The S
14	14_15	Clostridium sp. UNIVR01 strain								583346.CKR_2029	bactNOG49258	Methyltransferase	4.00E-07	219855372	YP_002472494.1	hypothetical protein CKR_2029	Clostridium kluyveri NBRC 12016	5.97E-07
14	14_16	Clostridium sp. UNIVR01 strain	COG1113	E	0	AnsP	Gamma-aminobutyrate permease and related permeases	K03293	http://www.kegg.jp/dbget-bin/www_bget?ko:K03293	272562.CA_C0727	bactNOG03292	Amino acid protein	0	550918864	YP_008675456.1	transport protein YifK	Clostridium saccharobutylicum DSM 13864	0	pfam00324	5.61E-85	AA_permease	Amino acid permease
14	14_17	Clostridium sp. UNIVR01 strain	COG0110	R	6.00E-42	WbbJ	Acetyltransferase (isoleucine patch superfamily)	K00661	http://www.kegg.jp/dbget-bin/www_bget?ko:K00661	515621.CLJ_B2366	bactNOG19278	O-Acetyltransferase	4.00E-131	237795583	YP_002863135.1	transferase, hexapeptide repeat family	Clostridium botulinum Ba4 str. 657	5.84E-131	pfam12464	1.17E-16	Mac	Maltose acetyltransferase	This domain family is found in bacteria, archaea and eukaryotes, and is approximately 50 amino acids in length
14	14_18	Clostridium sp. UNIVR01 strain												332982970	YP_004464411.1	DNA polymerase beta domain-containing protein	Mahella australiensis 50-1 BON	5.17E-09
14	14_19	Clostridium sp. UNIVR01 strain	COG1895	S	9.26E-07	-	Uncharacterized conserved protein related to C-terminal domain of eukaryotic chaperone, SACSIN			485916.Dtox_4033	bactNOG51562		2.00E-16	258517117	YP_003193339.1	HEPN domain-containing protein	Desulfotomaculum acetoxidans DSM 771	3.06E-16	pfam05168	4.43E-06	HEPN	HEPN domain
14	14_20	Clostridium sp. UNIVR01 strain
14	14_21	Clostridium sp. UNIVR01 strain								441770.CLB_2998	bactNOG16373	Integrase	9.00E-11	554379449	YP_008699148.1	integrase family protein	Clostridium autoethanogenum DSM 10061	7.63E-14
14	14_22	Clostridium sp. UNIVR01 strain	COG0655	R	1.54E-58	WrbA	Multimeric flavodoxin WrbA			272562.CA_C3505	bactNOG19683	Nadph-Dependent FMN reductase	2.00E-101	550918427	YP_008675019.1	iron-sulfur flavoprotein	Clostridium saccharobutylicum DSM 13864	2.71E-102	pfam03358	5.28E-32	FMN_red	NADPH-dependent FMN reductase
14	14_23	Clostridium sp. UNIVR01 strain	COG2814	G	3.53E-16	AraJ	Arabinose efflux permease			272562.CA_C3506	bactNOG25755	Major facilitator protein	4.00E-138	384460222	YP_005672642.1	MDR-type permease	Clostridium acetobutylicum EA 2018	5.78E-138	pfam07690	9.07E-11	MFS_1	Major Facilitator Superfamily
14	14_24	Clostridium sp. UNIVR01 strain	COG0789	K	5.59E-22	SoxR	Predicted transcriptional regulators			272562.CA_C3507	bactNOG38797	Transcriptional regulator, MerR family protein	4.00E-57	384460223	YP_005672643.1	MerR family transcriptional regulator	Clostridium acetobutylicum EA 2018	5.39E-57	pfam13411	1.02E-11	MerR_1	MerR HTH family regulatory protein
14	14_25	Clostridium sp. UNIVR01 strain	COG1898	M	1.31E-45	RfbC	dTDP-4-dehydrorhamnose 3,5-epimerase and related enzymes			126740.TRQ2_0304	bactNOG19146	Dtdp-4-Dehydrorhamnose 3,5-epimerase	2.00E-47	326789497	YP_004307318.1	dTDP-4-dehydrorhamnose 35-epimerase-like protein	Clostridium lentocellum DSM 5427	1.08E-82	pfam00908	5.58E-49	dTDP_sugar_isom	dTDP-4-dehydrorhamnose 3	5-epimerase	This family catalyse the isomerization of dTDP-4-dehydro-6-deoxy -D-glucose with dTDP-4-dehydro-6-deoxy-L-mannose
14	14_26	Clostridium sp. UNIVR01 strain
14	14_27	Clostridium sp. UNIVR01 strain
14	14_28	Clostridium sp. UNIVR01 strain	COG3878	S	3.34E-24	-	Uncharacterized protein conserved in bacteria			190304.FN1221	bactNOG34533		4.00E-70	19704556	NP_604118.1	hypothetical protein FN1221	Fusobacterium nucleatum subsp. nucleatum ATCC 25586	5.75E-70	pfam09234	7.00E-43	DUF1963	Domain of unknown function (DUF1963)	This domain is found in a set of hypothetical bacterial proteins
14	14_29	Clostridium sp. UNIVR01 strain	COG0596	R	1.29E-26	MhpC	Predicted hydrolases or acyltransferases (alpha/beta hydrolase superfamily)			485918.Cpin_5122	bactNOG03199	Proline iminopeptidase	6.00E-67	256424102	YP_003124755.1	alpha/beta hydrolase	Chitinophaga pinensis DSM 2588	8.29E-67	pfam12697	3.03E-24	Abhydrolase_6	Alpha/beta hydrolase family	This family contains alpha/beta hydrolase enzymes of diverse specificity
14	14_30	Clostridium sp. UNIVR01 strain	COG2378	K	2.69E-38	-	Predicted transcriptional regulator			508767.CLH_1559	bactNOG28907	Helix-Turn-Helix type 11 domain protein	0	550920043	YP_008676635.1	transcriptional regulator, DeoR family	Clostridium saccharobutylicum DSM 13864	0	pfam13280	5.89E-38	WYL	WYL domain	This presumed domain is around 170 amino acids in length
14	14_31	Clostridium sp. UNIVR01 strain	COG0693	R	2.44E-15	ThiJ	Putative intracellular protease/amidase			508767.CLH_1560	bactNOG26920		3.00E-138	188589420	YP_001920948.1	intracellular protease, ThiJ/PfpI family	Clostridium botulinum E3 str. Alaska E43	4.70E-138	pfam01965	8.86E-18	DJ-1_PfpI	DJ-1/PfpI family	The family includes the protease PfpI
14	14_32	Clostridium sp. UNIVR01 strain
14	14_33	Clostridium sp. UNIVR01 strain								362948.LSL_1992	bactNOG78247		3.00E-31	479154382	YP_007784157.1	hypothetical protein CK1_25590	Ruminococcus sp. SR1/5	1.55E-32
14	14_34	Clostridium sp. UNIVR01 strain												554379198	YP_008698897.1	transcriptional regulator, MerR family	Clostridium autoethanogenum DSM 10061	2.22E-20
14	14_35	Clostridium sp. UNIVR01 strain	COG3603	S	2.14E-14	-	Uncharacterized conserved protein			290402.Cbei_3265	bactNOG44154	Amino acid binding protein	4.00E-15	302876649	YP_003845282.1	amino acid-binding ACT domain-containing protein	Clostridium cellulovorans 743B	2.95E-17	pfam13840	4.10E-12	ACT_7	ACT domain	The ACT domain is a structural motif of 70-90 amino acids that functions in the control of metabolizm, solute transport and signal transduction
14	14_36	Clostridium sp. UNIVR01 strain	COG0583	K	3.04E-49	LysR	Transcriptional regulator			272562.CA_C2394	bactNOG08026	Transcriptional regulator protein	2.00E-117	386038808	YP_005957762.1	HTH-type transcriptional activator cmpR	Paenibacillus polymyxa M1	8.94E-127	pfam03466	3.96E-32	LysR_substrate	LysR substrate binding domain	The structure of this domain is known and is similar to the periplasmic binding proteins
14	14_37	Clostridium sp. UNIVR01 strain	COG1132	V	1.13E-159	MdlB	ABC-type multidrug transport system, ATPase and permease components	K06147	http://www.kegg.jp/dbget-bin/www_bget?ko:K06147	272562.CA_C2393			0	374321475	YP_005074604.1	multidrug ABC transporter protein	Paenibacillus terrae HPL-003	0	pfam00005	1.86E-36	ABC_tran	ABC transporter	ABC transporters for a large family of proteins responsible for translocation of a variety of compounds across biological membranes
14	14_38	Clostridium sp. UNIVR01 strain	COG1132	V	1.53E-179	MdlB	ABC-type multidrug transport system, ATPase and permease components	K11085	http://www.kegg.jp/dbget-bin/www_bget?ko:K11085	394503.Ccel_0584	bactNOG00025	ABC transporter protein	0	386038806	YP_005957760.1	lipid A export ATP-binding/permease protein msbA	Paenibacillus polymyxa M1	0	pfam00664	5.09E-42	ABC_membrane	ABC transporter transmembrane region	This family represents a unit of six transmembrane helices
14	14_39	Clostridium sp. UNIVR01 strain
14	14_40	Clostridium sp. UNIVR01 strain	COG1476	K	5.39E-08	-	Predicted transcriptional regulators			335541.Swol_2033	bactNOG43967	Transcriptional regulator protein	5.00E-09	374994857	YP_004970356.1	transcriptional regulator	Desulfosporosinus orientis DSM 765	6.22E-10
14	14_41	Clostridium sp. UNIVR01 strain	COG1476	K	7.11E-23	-	Predicted transcriptional regulators	K07729	http://www.kegg.jp/dbget-bin/www_bget?ko:K07729	290402.Cbei_0704	bactNOG43967	Transcriptional regulator protein	2.00E-35	150015590	YP_001307844.1	XRE family transcriptional regulator	Clostridium beijerinckii NCIMB 8052	2.74E-35	pfam01381	7.01E-13	HTH_3	Helix-turn-helix	This large family of DNA binding helix-turn helix proteins includes Cro and CI
14	14_42	Clostridium sp. UNIVR01 strain								290402.Cbei_0703	bactNOG76171		7.00E-52	150015589	YP_001307843.1	hypothetical protein Cbei_0703	Clostridium beijerinckii NCIMB 8052	1.06E-51
14	14_43	Clostridium sp. UNIVR01 strain
14	14_44	Clostridium sp. UNIVR01 strain	COG0406	G	4.92E-23	GpmB	Fructose-2,6-bisphosphatase			391296.SSU98_2035	bactNOG75161	Phosphoglycerate mutase family protein	4.00E-36	651867507	YP_008656794.1	Phosphoglycerate mutase family protein	Acholeplasma brassicae	6.35E-41	pfam00300	4.31E-23	His_Phos_1	Histidine phosphatase superfamily (branch 1)	The histidine phosphatase superfamily is so named because catalysis centres on a conserved His residue that is transiently phosphorylated during the catalytic cycle
14	14_45	Clostridium sp. UNIVR01 strain
14	14_46	Clostridium sp. UNIVR01 strain	COG1309	K	1.10E-07	AcrR	Transcriptional regulator			290402.Cbei_3577	bactNOG47084	Transcriptional regulator protein	4.00E-101	150018401	YP_001310655.1	TetR family transcriptional regulator	Clostridium beijerinckii NCIMB 8052	6.70E-101
14	14_47	Clostridium sp. UNIVR01 strain								290402.Cbei_3578			3.00E-101	150018402	YP_001310656.1	CF-9 family membrane protein	Clostridium beijerinckii NCIMB 8052	4.38E-101	pfam13787	1.07E-17	HXXEE	Protein of unknown function with HXXEE motif	This domain contains an HXXEE motif, another conserved histidine and a YXPG motif
14	14_48	Clostridium sp. UNIVR01 strain	COG0300	R	8.37E-67	DltE	Short-chain dehydrogenases of various substrate specificities	K07124	http://www.kegg.jp/dbget-bin/www_bget?ko:K07124	272562.CA_P0001	bactNOG07926	Short-Chain dehydrogenase/reductase	5.00E-119	550919995	YP_008676587.1	short-chain dehydrogenase	Clostridium saccharobutylicum DSM 13864	1.08E-142	pfam00106	1.77E-17	adh_short	short chain dehydrogenase	This family contains a wide variety of dehydrogenases
14	14_49	Clostridium sp. UNIVR01 strain	COG0789	K	3.13E-26	SoxR	Predicted transcriptional regulators			272562.CA_P0178	bactNOG38797	Transcriptional regulator, MerR family protein	2.00E-45	550919994	YP_008676586.1	MerR family transcriptional regulator	Clostridium saccharobutylicum DSM 13864	4.19E-59	pfam13411	1.32E-19	MerR_1	MerR HTH family regulatory protein
14	14_50	Clostridium sp. UNIVR01 strain	COG1118	P	3.03E-104	CysA	ABC-type sulfate/molybdate transport systems, ATPase component	K02017	http://www.kegg.jp/dbget-bin/www_bget?ko:K02017	63737.Npun_F3656	bactNOG00231	Part of a binding-protein-dependent transport system. responsible for the translocation of the substrate across the membrane (By similarity)	2.00E-121	374295686	YP_005045877.1	ABC-type sulfate/molybdate transport systems, ATPase component		3.77E-135	pfam00005	2.25E-38	ABC_tran	ABC transporter	ABC transporters for a large family of proteins responsible for translocation of a variety of compounds across biological membranes
14	14_51	Clostridium sp. UNIVR01 strain	COG4149	P	5.00E-83	ModC	ABC-type molybdate transport system, permease component	K02018	http://www.kegg.jp/dbget-bin/www_bget?ko:K02018	290402.Cbei_1966	bactNOG04570	Part of a binding-protein-dependent transport system. responsible for the translocation of the substrate across the membrane (By similarity)	1.00E-87	374295685	YP_005045876.1	molybdate ABC transporter permease		4.41E-99	pfam00528	6.35E-12	BPD_transp_1	Binding-protein-dependent transport system inner membrane component	The alignments cover the most conserved region of the proteins, which is thought to be located in a cytoplasmic loop between two transmembrane domains
14	14_52	Clostridium sp. UNIVR01 strain	COG0725	P	1.46E-73	ModA	ABC-type molybdate transport system, periplasmic component	K02020	http://www.kegg.jp/dbget-bin/www_bget?ko:K02020	431943.CKL_3087	bactNOG19814	ABC transporter, periplasmic molybdate-binding protein	2.00E-88	300855395	YP_003780379.1	molybdate-binding extracellular protein	Clostridium ljungdahlii DSM 13528	8.46E-94	pfam13531	1.42E-61	SBP_bac_11	Bacterial extracellular solute-binding protein	This family includes bacterial extracellular solute-binding proteins
14	14_53	Clostridium sp. UNIVR01 strain	COG1910	P	2.34E-78	-	Periplasmic molybdate-binding protein/domain	K07219	http://www.kegg.jp/dbget-bin/www_bget?ko:K07219	431943.CKL_3082	bactNOG13285		1.00E-163	219856070	YP_002473192.1	hypothetical protein CKR_2727	Clostridium kluyveri NBRC 12016	1.97E-163	pfam12727	1.11E-88	PBP_like	PBP superfamily domain	This family belongs to the periplasmic binding domain superfamily
14	14_54	Clostridium sp. UNIVR01 strain	COG1348	P	8.91E-168	NifH	Nitrogenase subunit NifH (ATPase)	K02588	http://www.kegg.jp/dbget-bin/www_bget?ko:K02588	290402.Cbei_1999	bactNOG01453	Nitrogenase iron protein	4.00E-171	302875663	YP_003844296.1	nitrogenase iron protein	Clostridium cellulovorans 743B	2.32E-171	pfam00142	1.10E-164	Fer4_NifH	4Fe-4S iron sulfur cluster binding proteins	NifH/frxC family
14	14_55	Clostridium sp. UNIVR01 strain	COG0347	E	2.62E-27	GlnK	Nitrogen regulatory protein PII	K02589	http://www.kegg.jp/dbget-bin/www_bget?ko:K02589	485916.Dtox_1024	bactNOG30394	Nitrogen regulatory protein P-II	1.00E-56	374295652	YP_005045843.1	nitrogen regulatory protein PII		5.03E-59	pfam00543	3.19E-32	P-II	Nitrogen regulatory protein P-II	P-II modulates the activity of glutamine synthetase
14	14_56	Clostridium sp. UNIVR01 strain	COG0347	E	9.02E-30	GlnK	Nitrogen regulatory protein PII	K02590	http://www.kegg.jp/dbget-bin/www_bget?ko:K02590	431943.CKL_1754	bactNOG31669	Nitrogen regulatory protein P-II	1.00E-42	374295653	YP_005045844.1	nitrogen regulatory protein PII		8.20E-48	pfam00543	1.12E-27	P-II	Nitrogen regulatory protein P-II	P-II modulates the activity of glutamine synthetase
14	14_57	Clostridium sp. UNIVR01 strain	COG2710	C	2.10E-80	NifD	Nitrogenase molybdenum-iron protein, alpha and beta chains			431943.CKL_3078	bactNOG00490	Nitrogenase molybdenum-iron protein alpha chain	1.00E-164	300853693	YP_003778677.1	nitrogenase molybdenum-iron protein subunit alpha	Clostridium ljungdahlii DSM 13528	9.35E-173	pfam00148	9.80E-86	Oxidored_nitro	Nitrogenase component 1 type Oxidoreductase
19	19_1	NA	COG0604	CR	4.60E-14	Qor	NADPH:quinone reductase and related Zn-dependent oxidoreductases			634499.EpC_25070	bactNOG00199	Alcohol dehydrogenase	4.00E-51	385787679	YP_005818788.1	Putative alcohol dehydrogenase	Erwinia sp. Ejp617	8.73E-52	pfam13602	4.99E-08	ADH_zinc_N_2	Zinc-binding dehydrogenase
20	20_1	NA
20	20_2	NA								340177.Cag_0690	bactNOG60449		1.00E-143	501682573	YP_008002399.1	hypothetical protein PFLCHA0_c51480	Pseudomonas protegens CHA0	4.61E-151
20	20_3	NA								312309.VF_1126	bactNOG95437		8.00E-10	59711733	YP_204509.1	hypothetical protein VF_1126	Vibrio fischeri ES114	1.09E-09
20	20_4	NA								585054.EFER_0807	bactNOG81625		3.00E-25	291619476	YP_003522218.1	hypothetical Protein PANA_3923	Pantoea ananatis LMG 20103	2.09E-126
20	20_5	NA								585054.EFER_0805	bactNOG51160	Transcriptional activator Ogr/delta protein	2.00E-37	291619475	YP_003522217.1	B	Pantoea ananatis LMG 20103	1.56E-56	pfam04606	3.58E-15	Ogr_Delta	Ogr/Delta-like zinc finger	This is a viral family of phage zinc-binding transcriptional activators, which also contains cryptic members in some bacterial genomes
20	20_6	NA	COG5519	L	9.05E-123	-	Superfamily II helicase and inactivated derivatives	K06919	http://www.kegg.jp/dbget-bin/www_bget?ko:K06919	454166.SeAg_B4783	bactNOG01049	DNA primase	0	291619473	YP_003522215.1	Alpha	Pantoea ananatis LMG 20103	0	pfam06048	1.35E-110	DUF927	Domain of unknown function (DUF927)	Family of bacterial proteins of unknown function
20	20_7	NA								439843.SeSA_A0380			2.00E-54	291619472	YP_003522214.1	hypothetical Protein PANA_3919	Pantoea ananatis LMG 20103	3.85E-72
20	20_8	NA								439843.SeSA_A0379			3.00E-30	291619471	YP_003522213.1	hypothetical Protein PANA_3918	Pantoea ananatis LMG 20103	4.37E-40
20	20_9	NA								439843.SeSA_A0378			1.00E-44	291619470	YP_003522212.1	hypothetical Protein PANA_3917	Pantoea ananatis LMG 20103	1.61E-48
20	20_10	NA								439843.SeSA_A0377			2.00E-20	521170007	YP_008161375.1	hypothetical protein M621_23110	Serratia plymuthica S13	8.78E-21
20	20_11	NA								561231.Pecwa_1719			2.00E-20	291619469	YP_003522211.1	hypothetical Protein PANA_3916	Pantoea ananatis LMG 20103	3.87E-34
20	20_12	NA								585395.ECO103_4536			9.00E-16	291619467	YP_003522209.1	hypothetical Protein PANA_3914	Pantoea ananatis LMG 20103	4.17E-114
20	20_13	NA	COG0582	L	3.51E-09	XerC	Integrase			498217.ETAE_0059	bactNOG12772	Integrase	0	291619466	YP_003522208.1	Int	Pantoea ananatis LMG 20103	0	pfam13356	2.61E-19	DUF4102	Domain of unknown function (DUF4102)	This presumed domain is found at the N-terminus of a wide variety of phage integrase proteins
20	20_14	NA	COG1561	S	1.25E-06	-	Uncharacterized stress-induced protein												pfam08340	2.03E-06	DUF1732	Domain of unknown function (DUF1732)	This domain of unknown function is often found at the C-terminus of bacterial proteins, many of which are hypothetical, including proteins of the YicC family which have pfam03755 at the N-terminus
23	23_1	Clostridium sp. UNIVR01 strain	COG3705	E	8.14E-31	HisZ	ATP phosphoribosyltransferase involved in histidine biosynthesis			272562.CA_C0935	bactNOG07630	Required for the first step of histidine biosynthesis. May allow the feedback regulation of ATP phosphoribosyltransferase activity by histidine (By similarity)	2.00E-52	488772679	YP_007942473.1	ATP phosphoribosyltransferase, regulatory subunit	Clostridium pasteurianum BC1	5.90E-100	pfam13393	9.02E-34	tRNA-synt_His	Histidyl-tRNA synthetase	This is a family of class II aminoacyl-tRNA synthetase-like and ATP phosphoribosyltransferase regulatory subunits
23	23_2	Clostridium sp. UNIVR01 strain	COG0040	E	6.27E-76	HisG	ATP phosphoribosyltransferase	K00765	http://www.kegg.jp/dbget-bin/www_bget?ko:K00765	272562.CA_C0936	bactNOG27490	Catalyzes the condensation of ATP and 5-phosphoribose 1- diphosphate to form N'-(5'-phosphoribosyl)-ATP . Has a crucial role in the pathway because the rate of histidine biosynthesis seems to be controlled primarily by regulation of hisG enzymatic activity protein	9.00E-102	488772678	YP_007942472.1	ATP phosphoribosyltransferase	Clostridium pasteurianum BC1	3.05E-130	pfam01634	2.83E-55	HisG	ATP phosphoribosyltransferase
23	23_3	Clostridium sp. UNIVR01 strain	COG0141	E	0	HisD	Histidinol dehydrogenase	K00013	http://www.kegg.jp/dbget-bin/www_bget?ko:K00013	272562.CA_C0937	bactNOG02017	Of L- histidinol to L-histidinaldehyde and then to L-histidine protein	0	488772677	YP_007942471.1	histidinol dehydrogenase	Clostridium pasteurianum BC1	0	pfam00815	0	Histidinol_dh	Histidinol dehydrogenase
23	23_4	Clostridium sp. UNIVR01 strain	COG0131	E	1.34E-57	HisB	Imidazoleglycerol-phosphate dehydratase			272562.CA_C0938	bactNOG17997	Imidazoleglycerol-Phosphate dehydratase	8.00E-41	488772676	YP_007942470.1	imidazoleglycerol-phosphate dehydratase	Clostridium pasteurianum BC1	7.59E-50	pfam00475	1.88E-45	IGPD	Imidazoleglycerol-phosphate dehydratase
24	24_1	NA	COG2085	R	2.50E-35	-	Predicted dinucleotide-binding enzymes			218491.ECA2935	bactNOG20285	NADP oxidoreductase coenzyme F420-dependent	9.00E-65	299769425	YP_003731451.1	hypothetical protein AOLE_05915	Acinetobacter oleivorans DR1	4.07E-66	pfam03807	6.85E-20	F420_oxidored	NADP oxidoreductase coenzyme F420-dependent
25	25_1	NA	COG2156	P	3.53E-90	KdpC	K+-transporting ATPase, c chain	K01548	http://www.kegg.jp/dbget-bin/www_bget?ko:K01548	554290.SSPA1898	bactNOG33515	One of the components of the high-affinity ATP-driven potassium transport (or KDP)system, which catalyzes the hydrolysis of ATP coupled with the exchange of hydrogen and potassium ions. The C subunit may be involved in assembly of the KDP complex	6.00E-79	308188533	YP_003932664.1	P-type ATPase subunit high-affinity potassium transport system subunit C	Pantoea vagans C9-1	1.18E-110	pfam02669	4.63E-75	KdpC	K+-transporting ATPase	c chain	This family consists of K+-transporting ATPase, c chain, KdpC
25	25_2	NA	COG2216	P	3.64E-57	KdpB	High-affinity K+ transport system, ATPase chain B			634499.EpC_35700	bactNOG02600	One of the components of the high-affinity ATP-driven potassium transport (or KDP) system, which catalyzes the hydrolysis of ATP coupled with the exchange of hydrogen and potassium ions protein	3.00E-48	385786513	YP_005817622.1	potassium-transporting ATPase subunit B	Erwinia sp. Ejp617	3.63E-48
25	25_3	NA	COG2060	P	1.10E-99	KdpA	K+-transporting ATPase, A chain			465817.ETA_33650	bactNOG00887	Potassium-Transporting ATPase subunit A; catalyzes the hydrolysis of ATP coupled with the exchange of hydrogen and potassium ions	3.00E-116	308188535	YP_003932666.1	ATPase of high-affinity potassium transport system, A chain	Pantoea vagans C9-1	2.67E-133	pfam03814	3.39E-92	KdpA	Potassium-transporting ATPase A subunit
25	25_4	NA	COG2060	P	7.41E-90	KdpA	K+-transporting ATPase, A chain			290339.ESA_02641	bactNOG00887	Potassium-Transporting ATPase subunit A; catalyzes the hydrolysis of ATP coupled with the exchange of hydrogen and potassium ions	3.00E-90	308188535	YP_003932666.1	ATPase of high-affinity potassium transport system, A chain	Pantoea vagans C9-1	1.60E-110	pfam03814	1.37E-81	KdpA	Potassium-transporting ATPase A subunit
25	25_5	NA	COG2060	P	8.20E-79	KdpA	K+-transporting ATPase, A chain			290339.ESA_02641	bactNOG00887	Potassium-Transporting ATPase subunit A; catalyzes the hydrolysis of ATP coupled with the exchange of hydrogen and potassium ions	2.00E-83	308188535	YP_003932666.1	ATPase of high-affinity potassium transport system, A chain	Pantoea vagans C9-1	5.81E-121	pfam03814	2.18E-72	KdpA	Potassium-transporting ATPase A subunit
25	25_6	NA								99287.STM0707			1.00E-07	308188536	YP_003932667.1	hypothetical protein Pvag_3069	Pantoea vagans C9-1	3.41E-09
25	25_7	NA												308188537	YP_003932668.1	hypothetical protein Pvag_3070	Pantoea vagans C9-1	3.19E-28
25	25_8	NA	COG2206	T	1.81E-07	-	HD-GYP domain			396588.Tgr7_1532	bactNOG08677	Metal dependent phosphohydrolase	6.00E-20	308188537	YP_003932668.1	hypothetical protein Pvag_3070	Pantoea vagans C9-1	1.61E-50
31	31_1	Clostridium sp. UNIVR02 strain	COG0657	I	1.22E-24	Aes	Esterase/lipase			521460.Athe_2213	bactNOG03052	Protein involved in xylan catabolic process	2.00E-98	344997200	YP_004799543.1	esterase/lipase-like protein	Caldicellulosiruptor lactoaceticus 6A	2.07E-100	pfam07859	5.10E-12	Abhydrolase_3	alpha/beta hydrolase fold	This catalytic domain is found in a very wide range of enzymes
31	31_2	Clostridium sp. UNIVR02 strain	COG0395	G	4.18E-88	UgpE	ABC-type sugar transport system, permease component	K02026	http://www.kegg.jp/dbget-bin/www_bget?ko:K02026	481743.GYMC10_2588	bactNOG03553	Binding-Protein-Dependent transport systems inner membrane component	2.00E-129	261406427	YP_003242668.1	binding-protein-dependent transport systems inner membrane component	Paenibacillus sp. Y412MC10	3.09E-129	pfam00528	3.44E-12	BPD_transp_1	Binding-protein-dependent transport system inner membrane component	The alignments cover the most conserved region of the proteins, which is thought to be located in a cytoplasmic loop between two transmembrane domains
31	31_3	Clostridium sp. UNIVR02 strain	COG1175	G	2.00E-82	UgpA	ABC-type sugar transport systems, permease components	K02025	http://www.kegg.jp/dbget-bin/www_bget?ko:K02025	481743.GYMC10_2587	bactNOG00264	Binding-Protein-Dependent transport systems inner membrane component	1.00E-130	565993890	YP_008913769.1	spermidine/putrescine ABC transporter permease	Paenibacillus polymyxa CR1	3.61E-131
31	31_4	Clostridium sp. UNIVR02 strain	COG1653	G	8.93E-46	UgpB	ABC-type sugar transport system, periplasmic component	K02027	http://www.kegg.jp/dbget-bin/www_bget?ko:K02027	324057.Pjdr2_3590	bactNOG25223	Extracellular solute-binding protein family 1	2.00E-132	507717102	YP_008049711.1	sn-glycerol-3-phosphate-binding periplasmic protein ugpB	Paenibacillus polymyxa M1	2.52E-147	pfam01547	2.15E-22	SBP_bac_1	Bacterial extracellular solute-binding protein	This family also includes the bacterial extracellular solute-binding protein family POTD/POTF
31	31_5	Clostridium sp. UNIVR02 strain	COG2972	T	9.10E-47	-	Predicted signal transduction protein with a C-terminal ATPase domain			481743.GYMC10_2585	bactNOG21423	Histidine kinase	3.00E-147	565993892	YP_008913771.1	histidine kinase	Paenibacillus polymyxa CR1	2.80E-151	pfam06580	8.57E-21	His_kinase	Histidine kinase	This family represents a region within bacterial histidine kinase enzymes
31	31_6	Clostridium sp. UNIVR02 strain	COG4753	T	4.41E-60	-	Response regulator containing CheY-like receiver domain and AraC-type DNA-binding domain			481743.GYMC10_2584			5.00E-98	261406423	YP_003242664.1	two component AraC family transcriptional regulator	Paenibacillus sp. Y412MC10	7.65E-98	pfam00072	1.94E-27	Response_reg	Response regulator receiver domain	This domain receives the signal from the sensor partner in bacterial two-component systems
31	31_7	Clostridium sp. UNIVR02 strain	COG3533	S	4.87E-178	-	Uncharacterized protein conserved in bacteria			272558.BH1877	bactNOG05412		0	350267868	YP_004879175.1	acetyl-CoA carboxylase, biotin carboxylase	Bacillus subtilis subsp. spizizenii TU-B-10	0	pfam07944	0	DUF1680	Putative glycosyl hydrolase of unknown function (DUF1680)	The members of this family are sequences derived from hypothetical bacterial and eukaryotic proteins of unknown function
31	31_8	Clostridium sp. UNIVR02 strain	COG2207	K	6.47E-26	AraC	AraC-type DNA-binding domain-containing proteins			66692.ABC1211			3.00E-60	386723060	YP_006189386.1	AraC family transcriptional regulator	Paenibacillus mucilaginosus K02	5.35E-82	pfam12833	1.16E-20	HTH_18	Helix-turn-helix domain
31	31_9	Clostridium sp. UNIVR02 strain	COG0840	NT	3.75E-53	Tar	Methyl-accepting chemotaxis protein	K03406	http://www.kegg.jp/dbget-bin/www_bget?ko:K03406	290402.Cbei_3625	bactNOG00749	Methyl-Accepting chemotaxis protein	0	550920135	YP_008676727.1	methyl-accepting chemotaxis protein McpA	Clostridium saccharobutylicum DSM 13864	0	pfam00015	2.45E-34	MCPsignal	Methyl-accepting chemotaxis protein (MCP) signalling domain	This domain is thought to transduce the signal to CheA since it is highly conserved in very diverse MCPs
31	31_10	Clostridium sp. UNIVR02 strain	COG2814	G	1.04E-09	AraJ	Arabinose efflux permease			315750.BPUM_3657	bactNOG06841		5.00E-113	550920473	YP_008677065.1	MFS-type transporter YfkL	Clostridium saccharobutylicum DSM 13864	0	pfam07690	2.35E-15	MFS_1	Major Facilitator Superfamily
31	31_11	Clostridium sp. UNIVR02 strain
31	31_12	Clostridium sp. UNIVR02 strain	COG0710	E	1.64E-81	AroD	3-dehydroquinate dehydratase	K03785	http://www.kegg.jp/dbget-bin/www_bget?ko:K03785	508767.CLH_0667	bactNOG11191	3-Dehydroquinate dehydratase	2.00E-125	451822086	YP_007458287.1	3-dehydroquinate dehydratase AroD	Clostridium saccharoperbutylacetonicum N1-4(HMT)	3.81E-159	pfam01487	8.01E-83	DHquinase_I	Type I 3-dehydroquinase	Type I 3-dehydroquinase, (3-dehydroquinate dehydratase or DHQase
31	31_13	Clostridium sp. UNIVR02 strain	COG0169	E	8.76E-102	AroE	Shikimate 5-dehydrogenase	K00014	http://www.kegg.jp/dbget-bin/www_bget?ko:K00014	508767.CLH_0668	bactNOG18312	Shikimate 5-dehydrogenase	9.00E-153	451822087	YP_007458288.1	shikimate dehydrogenase AroE	Clostridium saccharoperbutylacetonicum N1-4(HMT)	0	pfam08501	1.84E-32	Shikimate_dh_N	Shikimate dehydrogenase substrate binding domain	This domain is the substrate binding domain of shikimate dehydrogenase
31	31_14	Clostridium sp. UNIVR02 strain	COG2271	G	2.13E-32	UhpC	Sugar phosphate permease	K08194	http://www.kegg.jp/dbget-bin/www_bget?ko:K08194	431943.CKL_1012	bactNOG03038	Transporter protein	0	451822088	YP_007458289.1	D-galactonate transporter DgoT	Clostridium saccharoperbutylacetonicum N1-4(HMT)	0	pfam07690	2.79E-34	MFS_1	Major Facilitator Superfamily
31	31_15	Clostridium sp. UNIVR02 strain								431943.CKL_1013	bactNOG02251		0	451822089	YP_007458290.1	arabinose efflux permease	Clostridium saccharoperbutylacetonicum N1-4(HMT)	0	pfam07690	3.32E-09	MFS_1	Major Facilitator Superfamily
31	31_16	Clostridium sp. UNIVR02 strain	COG1902	C	7.85E-132	NemA	NADH:flavin oxidoreductases, Old Yellow Enzyme family			272563.CD2709	bactNOG00244	Nadh:Flavin oxidoreductase/NADH oxidase	0	451822091	YP_007458292.1	NADH-flavin oxidoreductase, Old yellow enzyme family	Clostridium saccharoperbutylacetonicum N1-4(HMT)	0	pfam00724	6.08E-93	Oxidored_FMN	NADH:flavin oxidoreductase / NADH oxidase family
31	31_17	Clostridium sp. UNIVR02 strain	COG1082	G	2.16E-18	IolE	Sugar phosphate isomerases/epimerases			218495.SUB1366	bactNOG11639		7.00E-141	451822092	YP_007458293.1	AP endonuclease, family 2	Clostridium saccharoperbutylacetonicum N1-4(HMT)	0	pfam01261	8.70E-19	AP_endonuc_2	Xylose isomerase-like TIM barrel	This TIM alpha/beta barrel structure is found in xylose isomerase and in endonuclease IV (EC:3
31	31_18	Clostridium sp. UNIVR02 strain	COG0583	K	2.30E-53	LysR	Transcriptional regulator			431943.CKL_1017	bactNOG19221	Transcriptional regulator protein	2.00E-156	451822093	YP_007458294.1	transcriptional regulator	Clostridium saccharoperbutylacetonicum N1-4(HMT)	0	pfam03466	2.50E-39	LysR_substrate	LysR substrate binding domain	The structure of this domain is known and is similar to the periplasmic binding proteins
31	31_19	Clostridium sp. UNIVR02 strain												451822094	YP_007458295.1	hypothetical protein Cspa_c52960	Clostridium saccharoperbutylacetonicum N1-4(HMT)	1.26E-19
31	31_20	Clostridium sp. UNIVR02 strain	COG1902	C	1.31E-126	NemA	NADH:flavin oxidoreductases, Old Yellow Enzyme family			169963.lmo0489	bactNOG00244	Nadh:Flavin oxidoreductase/NADH oxidase	0	451822095	YP_007458296.1	NADH-flavin oxidoreductase, Old yellow enzyme family	Clostridium saccharoperbutylacetonicum N1-4(HMT)	0	pfam00724	8.07E-85	Oxidored_FMN	NADH:flavin oxidoreductase / NADH oxidase family
31	31_21	Clostridium sp. UNIVR02 strain	COG0583	K	5.57E-58	LysR	Transcriptional regulator			272626.lin0491	bactNOG19221	Transcriptional regulator protein	6.00E-123	451822096	YP_007458297.1	transcriptional regulator	Clostridium saccharoperbutylacetonicum N1-4(HMT)	0	pfam03466	2.32E-44	LysR_substrate	LysR substrate binding domain	The structure of this domain is known and is similar to the periplasmic binding proteins
31	31_22	Clostridium sp. UNIVR02 strain	COG1359	S	7.23E-24	-	Uncharacterized conserved protein			290402.Cbei_4497	bactNOG35083	Antibiotic biosynthesis monooxygenase	3.00E-47	451822099	YP_007458300.1	antibiotic biosynthesis monooxygenase	Clostridium saccharoperbutylacetonicum N1-4(HMT)	5.28E-48	pfam03992	2.11E-17	ABM	Antibiotic biosynthesis monooxygenase	This domain is found in monooxygenases involved in the biosynthesis of several antibiotics by Streptomyces species
31	31_23	Clostridium sp. UNIVR02 strain	COG0287	E	1.97E-66	TyrA	Prephenate dehydrogenase	K04517	http://www.kegg.jp/dbget-bin/www_bget?ko:K04517	290402.Cbei_4568	bactNOG07661	Prephenate dehydrogenase	4.00E-161	451822100	YP_007458301.1	prephenate dehydrogenase TyrA	Clostridium saccharoperbutylacetonicum N1-4(HMT)	1.23E-168	pfam02153	7.78E-51	PDH	Prephenate dehydrogenase	Members of this family are prephenate dehydrogenases EC:1
31	31_24	Clostridium sp. UNIVR02 strain	COG2876	E	3.65E-152	AroA	3-deoxy-D-arabino-heptulosonate 7-phosphate (DAHP) synthase	K03856	http://www.kegg.jp/dbget-bin/www_bget?ko:K03856	508767.CLH_2887	bactNOG01439	2-Dehydro-3-Deoxyphosphooctonate aldolase; catalyzes the formation of 2-dehydro-3-deoxy-D-octonate 8-phosphate from phosphoenolpyruvate and D-arabinose 5-phosphate in LPS biosynthesis	0	451822101	YP_007458302.1	phospho-2-dehydro-3-deoxyheptonate aldolase AroF	Clostridium saccharoperbutylacetonicum N1-4(HMT)	0	pfam00793	2.26E-96	DAHP_synth_1	DAHP synthetase I family	Members of this family catalyse the first step in aromatic amino acid biosynthesis from chorismate
31	31_25	Clostridium sp. UNIVR02 strain	COG0703	E	6.33E-49	AroK	Shikimate kinase	K00891	http://www.kegg.jp/dbget-bin/www_bget?ko:K00891	290402.Cbei_4571	bactNOG36465	Shikimate kinase	6.00E-64	451822102	YP_007458303.1	shikimate kinase AroK	Clostridium saccharoperbutylacetonicum N1-4(HMT)	2.27E-102	pfam01202	5.15E-42	SKI	Shikimate kinase
31	31_26	Clostridium sp. UNIVR02 strain	COG0169	E	7.21E-110	AroE	Shikimate 5-dehydrogenase	K05887	http://www.kegg.jp/dbget-bin/www_bget?ko:K05887	431943.CKL_1014	bactNOG18312	Shikimate 5-dehydrogenase	5.00E-155	451822103	YP_007458304.1	shikimate dehydrogenase AroE	Clostridium saccharoperbutylacetonicum N1-4(HMT)	0	pfam08501	1.69E-34	Shikimate_dh_N	Shikimate dehydrogenase substrate binding domain	This domain is the substrate binding domain of shikimate dehydrogenase
31	31_27	Clostridium sp. UNIVR02 strain	COG0077	E	4.53E-95	PheA	Prephenate dehydratase	K14170	http://www.kegg.jp/dbget-bin/www_bget?ko:K14170	508765.CLL_A3140	bactNOG01699	Prephenate dehydratase	0	451822104	YP_007458305.1	chorismate mutase	Clostridium saccharoperbutylacetonicum N1-4(HMT)	0	pfam00800	1.18E-73	PDT	Prephenate dehydratase	This protein is involved in Phenylalanine biosynthesis
31	31_28	Clostridium sp. UNIVR02 strain	COG0082	E	1.48E-165	AroC	Chorismate synthase	K01736	http://www.kegg.jp/dbget-bin/www_bget?ko:K01736	290402.Cbei_4574	bactNOG01306	Chorismate synthase; catalyzes the formation of chorismate from 5-O-(1-carboxyvinyl)-3-phosphoshikimate in aromatic amino acid biosynthesis	0	550917141	YP_008673733.1	chorismate synthase AroC	Clostridium saccharobutylicum DSM 13864	0	pfam01264	1.56E-174	Chorismate_synt	Chorismate synthase
31	31_29	Clostridium sp. UNIVR02 strain	COG0128	E	2.63E-148	AroA	5-enolpyruvylshikimate-3-phosphate synthase	K00800	http://www.kegg.jp/dbget-bin/www_bget?ko:K00800	290402.Cbei_4575	bactNOG00017	3-Phosphoshikimate 1-carboxyvinyltransferase	0	150019386	YP_001311640.1	3-phosphoshikimate 1-carboxyvinyltransferase	Clostridium beijerinckii NCIMB 8052	0	pfam00275	7.57E-101	EPSP_synthase	EPSP synthase (3-phosphoshikimate 1-carboxyvinyltransferase)
31	31_30	Clostridium sp. UNIVR02 strain	COG0337	E	2.42E-143	AroB	3-dehydroquinate synthetase	K01735	http://www.kegg.jp/dbget-bin/www_bget?ko:K01735	290402.Cbei_4576	bactNOG01240	3-Dehydroquinate synthase; catalyzes the formation of 3-dehydroquinate from 3-deoxy-arabino-heptulonate 7-phosphate; functions in aromatic amino acid biosynthesis	0	150019387	YP_001311641.1	3-dehydroquinate synthase	Clostridium beijerinckii NCIMB 8052	0	pfam01761	1.60E-121	DHQ_synthase	3-dehydroquinate synthase	The 3-dehydroquinate synthase EC:4
31	31_31	Clostridium sp. UNIVR02 strain	COG2876	E	6.68E-158	AroA	3-deoxy-D-arabino-heptulosonate 7-phosphate (DAHP) synthase	K03856	http://www.kegg.jp/dbget-bin/www_bget?ko:K03856	290402.Cbei_4577	bactNOG01439	2-Dehydro-3-Deoxyphosphooctonate aldolase; catalyzes the formation of 2-dehydro-3-deoxy-D-octonate 8-phosphate from phosphoenolpyruvate and D-arabinose 5-phosphate in LPS biosynthesis	0	550917138	YP_008673730.1	phospho-2-dehydro-3-deoxyheptonate aldolase AroF	Clostridium saccharobutylicum DSM 13864	0	pfam00793	1.68E-99	DAHP_synth_1	DAHP synthetase I family	Members of this family catalyse the first step in aromatic amino acid biosynthesis from chorismate
31	31_32	Clostridium sp. UNIVR02 strain	COG0657	I	1.62E-82	Aes	Esterase/lipase			441772.CLI_2231			0	153940338	YP_001391481.1	lipase/esterase	Clostridium botulinum F str. Langeland	0	pfam07859	3.02E-95	Abhydrolase_3	alpha/beta hydrolase fold	This catalytic domain is found in a very wide range of enzymes
31	31_33	Clostridium sp. UNIVR02 strain
31	31_34	Clostridium sp. UNIVR02 strain	COG1502	I	1.30E-104	Cls	Phosphatidylserine/phosphatidylglycerophosphate/cardiolipin synthases and related enzymes	K06131	http://www.kegg.jp/dbget-bin/www_bget?ko:K06131	290402.Cbei_4589	bactNOG00915	Cardiolipin synthetase	0	150019399	YP_001311653.1	phospholipase D/transphosphatidylase	Clostridium beijerinckii NCIMB 8052	0	pfam13091	9.73E-23	PLDc_2	PLD-like domain
31	31_35	Clostridium sp. UNIVR02 strain
31	31_36	Clostridium sp. UNIVR02 strain	COG0495	J	0	LeuS	Leucyl-tRNA synthetase	K01869	http://www.kegg.jp/dbget-bin/www_bget?ko:K01869	290402.Cbei_4590	bactNOG00350	Leucyl-Trna synthetase; leucine--tRNA ligase; LeuRS; class-I aminoacyl-tRNA synthetase; charges leucine by linking carboxyl group to alpha-phosphate of ATP and then transfers aminoacyl-adenylate to its tRNA; due to the large number of codons that tRNA(Leu) recognizes, the leucyl-tRNA synthetase does not recognize the anticodon loop of the tRNA, but instead recognition is dependent on a discrimina…	0	550920497	YP_008677089.1	leucine--tRNA ligase LeuS	Clostridium saccharobutylicum DSM 13864	0	pfam13603	1.60E-88	tRNA-synt_1_2	Leucyl-tRNA synthetase	Domain 2	This is a family of the conserved region of Leucine-tRNA ligase or Leucyl-tRNA synthetase, EC:6
31	31_37	Clostridium sp. UNIVR02 strain								431943.CKL_0635			9.00E-08	451822114	YP_007458315.1	ATPase component of ABC transporter	Clostridium saccharoperbutylacetonicum N1-4(HMT)	6.12E-13
31	31_38	Clostridium sp. UNIVR02 strain								272562.CA_C3263			1.00E-09	451822115	YP_007458316.1	hypothetical protein Cspa_c53170	Clostridium saccharoperbutylacetonicum N1-4(HMT)	1.22E-54
31	31_39	Clostridium sp. UNIVR02 strain	COG0745	TK	2.27E-69	OmpR	Response regulators consisting of a CheY-like receiver domain and a winged-helix DNA-binding domain			203119.Cthe_1408	bactNOG86002	Two component transcriptional regulator protein	5.00E-114	451822116	YP_007458317.1	response regulator	Clostridium saccharoperbutylacetonicum N1-4(HMT)	5.77E-128	pfam00072	9.19E-28	Response_reg	Response regulator receiver domain	This domain receives the signal from the sensor partner in bacterial two-component systems
31	31_40	Clostridium sp. UNIVR02 strain	COG0642	T	2.83E-44	BaeS	Signal transduction histidine kinase			203119.Cthe_1409	bactNOG61548	Histidine kinase	0	451822117	YP_007458318.1	signal transduction histidine kinase	Clostridium saccharoperbutylacetonicum N1-4(HMT)	0	pfam02518	2.24E-20	HATPase_c	Histidine kinase-	DNA gyrase B-	and HSP90-like ATPase	This family represents the structurally related ATPase domains of histidine kinase, DNA gyrase B and HSP90
31	31_41	Clostridium sp. UNIVR02 strain								290402.Cbei_4596			1.00E-133	150019406	YP_001311660.1	hypothetical protein Cbei_4596	Clostridium beijerinckii NCIMB 8052	1.82E-133
31	31_42	Clostridium sp. UNIVR02 strain								290402.Cbei_4597			1.00E-54	150019407	YP_001311661.1	HesB-like (seleno)protein	Clostridium beijerinckii NCIMB 8052	1.78E-54
31	31_43	Clostridium sp. UNIVR02 strain								290402.Cbei_4598			9.00E-95	451822120	YP_007458321.1	hypothetical protein Cspa_c53220	Clostridium saccharoperbutylacetonicum N1-4(HMT)	1.40E-101
31	31_44	Clostridium sp. UNIVR02 strain	COG3864	S	4.77E-66	-	Uncharacterized protein conserved in bacteria			290402.Cbei_4599	bactNOG38681		0	150019409	YP_001311663.1	hypothetical protein Cbei_4599	Clostridium beijerinckii NCIMB 8052	0	pfam09967	1.63E-12	DUF2201	VWA-like domain (DUF2201)	This domain, found in various hypothetical bacterial proteins, has no known function
31	31_45	Clostridium sp. UNIVR02 strain	COG0714	R	1.79E-07	-	MoxR-like ATPases			290402.Cbei_4600	bactNOG13287	Atpase associated with various cellular activities	0	550920504	YP_008677096.1	ATPase family protein	Clostridium saccharobutylicum DSM 13864	0	pfam07728	3.80E-09	AAA_5	AAA domain (dynein-related subfamily)	This Pfam entry includes some of the AAA proteins not detected by the pfam00004 model
31	31_46	Clostridium sp. UNIVR02 strain								290402.Cbei_4601	bactNOG45490		3.00E-142	150019411	YP_001311665.1	hypothetical protein Cbei_4601	Clostridium beijerinckii NCIMB 8052	3.76E-142
31	31_47	Clostridium sp. UNIVR02 strain	COG2357	S	1.17E-87	-	Uncharacterized protein conserved in bacteria	K07816	http://www.kegg.jp/dbget-bin/www_bget?ko:K07816	290402.Cbei_4602	bactNOG17837	Protein involved in guanosine tetraphosphate metabolic process	2.00E-179	150019412	YP_001311666.1	RelA/SpoT domain-containing protein	Clostridium beijerinckii NCIMB 8052	3.49E-179	pfam04607	1.83E-39	RelA_SpoT	Region found in RelA / SpoT proteins	This region of unknown function is found in RelA and SpoT of Escherichia coli, and their homologues in plants and in other eubacteria
31	31_48	Clostridium sp. UNIVR02 strain	COG1655	S	3.44E-51	-	Uncharacterized protein conserved in bacteria	K09766	http://www.kegg.jp/dbget-bin/www_bget?ko:K09766	290402.Cbei_4603			2.00E-133	150019413	YP_001311667.1	hypothetical protein Cbei_4603	Clostridium beijerinckii NCIMB 8052	3.10E-133	pfam09986	5.18E-97	DUF2225	Uncharacterized protein conserved in bacteria (DUF2225)	This domain, found in various hypothetical bacterial proteins, has no known function
31	31_49	Clostridium sp. UNIVR02 strain	COG0840	NT	1.31E-30	Tar	Methyl-accepting chemotaxis protein			290402.Cbei_4604			2.00E-142	150019414	YP_001311668.1	methyl-accepting chemotaxis sensory transducer	Clostridium beijerinckii NCIMB 8052	2.63E-142	pfam00015	1.06E-24	MCPsignal	Methyl-accepting chemotaxis protein (MCP) signalling domain	This domain is thought to transduce the signal to CheA since it is highly conserved in very diverse MCPs
31	31_50	Clostridium sp. UNIVR02 strain	COG1768	R	3.61E-98	-	Predicted phosphohydrolase	K07099	http://www.kegg.jp/dbget-bin/www_bget?ko:K07099	290402.Cbei_4606	bactNOG20415	Ser/Thr protein phosphatase family protein	4.00E-144	550920519	YP_008677111.1	metallophosphoesterase	Clostridium saccharobutylicum DSM 13864	1.18E-146	pfam00149	4.27E-12	Metallophos	Calcineurin-like phosphoesterase	This family includes a diverse range of phosphoesterases, including protein phosphoserine phosphatases, nucleotidases, sphingomyelin phosphodiesterases and 2&apos;-3&apos; cAMP phosphodiesterases as well as nucleases such as bacterial SbcD or yeast MRE11
31	31_51	Clostridium sp. UNIVR02 strain	COG2257	S	5.64E-28	-	Uncharacterized homolog of the cytoplasmic domain of flagellar protein FhlB	K04061	http://www.kegg.jp/dbget-bin/www_bget?ko:K04061	290402.Cbei_4607	bactNOG43940	Protein involved in protein secretion	2.00E-50	150019417	YP_001311671.1	flagella-associated protein	Clostridium beijerinckii NCIMB 8052	2.54E-50	pfam01312	9.17E-15	Bac_export_2	FlhB HrpN YscU SpaS Family	This family includes the following members: FlhB, HrpN, YscU, SpaS, HrcU SsaU and YopU
31	31_52	Clostridium sp. UNIVR02 strain								290402.Cbei_4608			0	150019418	YP_001311672.1	hypothetical protein Cbei_4608	Clostridium beijerinckii NCIMB 8052	0
31	31_53	Clostridium sp. UNIVR02 strain	COG0162	J	1.24E-179	TyrS	Tyrosyl-tRNA synthetase	K01866	http://www.kegg.jp/dbget-bin/www_bget?ko:K01866	290402.Cbei_4615	bactNOG01260	Catalyzes the attachment of tyrosine to tRNA in a two-step reaction: tyrosine is first activated by ATP to form Tyr- AMP and then transferred to the acceptor end of tRNA protein	0	150019425	YP_001311679.1	tyrosyl-tRNA synthetase	Clostridium beijerinckii NCIMB 8052	0	pfam00579	4.22E-89	tRNA-synt_1b	tRNA synthetases class I (W and Y)
31	31_54	Clostridium sp. UNIVR02 strain	COG2199	T	1.32E-47	-	FOG: GGDEF domain			290402.Cbei_4617	bactNOG23776	Diguanylate cyclase	0	150019427	YP_001311681.1	diguanylate cyclase	Clostridium beijerinckii NCIMB 8052	0	pfam00990	1.23E-47	GGDEF	GGDEF domain	This domain is found linked to a wide range of non-homologous domains in a variety of bacteria
31	31_55	Clostridium sp. UNIVR02 strain
31	31_56	Clostridium sp. UNIVR02 strain	COG0438	M	1.08E-44	RfaG	Glycosyltransferase			441772.CLI_3160	bactNOG07264	Glycosyl transferase	1.00E-139	550920527	YP_008677119.1	glycosyltransferase	Clostridium saccharobutylicum DSM 13864	0	pfam13477	1.54E-39	Glyco_trans_4_2	Glycosyl transferase 4-like
31	31_57	Clostridium sp. UNIVR02 strain	COG1210	M	1.17E-175	GalU	UDP-glucose pyrophosphorylase	K00963	http://www.kegg.jp/dbget-bin/www_bget?ko:K00963	290402.Cbei_4618	bactNOG00525	Utp-Glucose-1-Phosphate uridylyltransferase	0	550920528	YP_008677120.1	UTP--glucose-1-phosphate uridylyltransferase GtaB	Clostridium saccharobutylicum DSM 13864	0	pfam00483	4.62E-27	NTP_transferase	Nucleotidyl transferase	This family includes a wide range of enzymes which transfer nucleotides onto phosphosugars
31	31_58	Clostridium sp. UNIVR02 strain	COG0673	R	1.11E-71	MviM	Predicted dehydrogenases and related proteins			290402.Cbei_4619	bactNOG01087	Oxidoreductase	0	550920529	YP_008677121.1	oxidoreductase YrbE	Clostridium saccharobutylicum DSM 13864	0	pfam01408	1.32E-30	GFO_IDH_MocA	Oxidoreductase family	NAD-binding Rossmann fold	This family of enzymes utilize NADP or NAD
31	31_59	Clostridium sp. UNIVR02 strain	COG2148	M	1.02E-76	WcaJ	Sugar transferases involved in lipopolysaccharide synthesis			290402.Cbei_4620	bactNOG18519	Sugar transferase	7.00E-129	150019430	YP_001311684.1	sugar transferase	Clostridium beijerinckii NCIMB 8052	1.10E-128	pfam02397	2.24E-84	Bac_transf	Bacterial sugar transferase	This Pfam family represents a conserved region from a number of different bacterial sugar transferases, involved in diverse biosynthesis pathways
31	31_60	Clostridium sp. UNIVR02 strain	COG0438	M	2.10E-22	RfaG	Glycosyltransferase			290402.Cbei_4621	bactNOG06649	Glycosyl transferase, group 1	0	451822147	YP_007458348.1	glycosyl transferase group 1	Clostridium saccharoperbutylacetonicum N1-4(HMT)	0	pfam13579	3.92E-11	Glyco_trans_4_4	Glycosyl transferase 4-like domain
31	31_61	Clostridium sp. UNIVR02 strain	COG0381	M	2.27E-125	WecB	UDP-N-acetylglucosamine 2-epimerase	K13019	http://www.kegg.jp/dbget-bin/www_bget?ko:K13019	290402.Cbei_4627	bactNOG01018	Udp-N-Acetylglucosamine 2-epimerase	0	550920532	YP_008677124.1	UDP-N-acetylglucosamine 2-epimerase	Clostridium saccharobutylicum DSM 13864	0	pfam02350	6.90E-135	Epimerase_2	UDP-N-acetylglucosamine 2-epimerase	This family consists of UDP-N-acetylglucosamine 2-epimerases EC:5
31	31_62	Clostridium sp. UNIVR02 strain								290402.Cbei_4531	bactNOG52941		0	550917166	YP_008673758.1	37-kD nucleoid-associated bacterial protein	Clostridium saccharobutylicum DSM 13864	0	pfam04245	4.12E-48	NA37	37-kD nucleoid-associated bacterial protein
31	31_63	Clostridium sp. UNIVR02 strain	COG1263	G	1.41E-93	PtsG	Phosphotransferase system IIC components, glucose/maltose/N-acetylglucosamine-specific	K02804	http://www.kegg.jp/dbget-bin/www_bget?ko:K02804	290402.Cbei_4532	bactNOG01159	PTS system protein	0	150019343	YP_001311597.1	PTS system N-acetylglucosamine-specific transporter subunit IIBC	Clostridium beijerinckii NCIMB 8052	0	pfam02378	7.49E-50	PTS_EIIC	Phosphotransferase system	EIIC	The bacterial phosphoenolpyruvate: sugar phosphotransferase system (PTS) is a multi-protein system involved in the regulation of a variety of metabolic and transcriptional processes
31	31_64	Clostridium sp. UNIVR02 strain	COG2190	G	1.08E-56	NagE	Phosphotransferase system IIA components	K02763	http://www.kegg.jp/dbget-bin/www_bget?ko:K02763	290402.Cbei_4533	bactNOG03432	Glucose-Specific PTS system component; functions in phosphoenolpyruvate-(PEP)-dependent phosphotransferase system; functions in the transport and phosphorylation of glucose	9.00E-90	150019344	YP_001311598.1	PTS system glucose subfamily transporter subunit IIA	Clostridium beijerinckii NCIMB 8052	1.28E-89	pfam00358	2.57E-48	PTS_EIIA_1	phosphoenolpyruvate-dependent sugar phosphotransferase system	EIIA 1
31	31_65	Clostridium sp. UNIVR02 strain	COG3711	K	2.08E-35	BglG	Transcriptional antiterminator	K03480	http://www.kegg.jp/dbget-bin/www_bget?ko:K03480	290402.Cbei_4534	bactNOG27019	Antiterminator protein	9.00E-164	150019345	YP_001311599.1	transcriptional antiterminator BglG	Clostridium beijerinckii NCIMB 8052	1.34E-163	pfam00874	5.76E-19	PRD	PRD domain	The PRD domain (for PTS Regulation Domain), is the phosphorylatable regulatory domain found in bacterial transcriptional antiterminator such as BglG, SacY and LicT, as well as in activators such as MtlR and LevR
31	31_66	Clostridium sp. UNIVR02 strain	COG1437	F	9.69E-26	CyaB	Adenylate cyclase, class 2 (thermophilic)	K05873	http://www.kegg.jp/dbget-bin/www_bget?ko:K05873	290402.Cbei_4540	bactNOG76665	Protein involved in cAMP biosynthetic process	1.00E-109	150019351	YP_001311605.1	adenylate cyclase	Clostridium beijerinckii NCIMB 8052	1.71E-109	pfam01928	8.23E-19	CYTH	CYTH domain	These sequences are functionally identified as members of the adenylate cyclase family, which catalyses the conversion of ATP to 3&apos;,5&apos;-cyclic AMP and pyrophosphate
31	31_67	Clostridium sp. UNIVR02 strain	COG3855	G	0	Fbp	Uncharacterized protein conserved in bacteria	K04041	http://www.kegg.jp/dbget-bin/www_bget?ko:K04041	290402.Cbei_4541	bactNOG09549	Fructose-1,6-Bisphosphatase	0	150019352	YP_001311606.1	fructose-1,6-bisphosphatase	Clostridium beijerinckii NCIMB 8052	0	pfam06874	0	FBPase_2	Firmicute fructose-1	6-bisphosphatase	This family consists of several bacterial fructose-1,6-bisphosphatase proteins (EC:3
31	31_68	Clostridium sp. UNIVR02 strain	COG1454	C	1.06E-119	EutG	Alcohol dehydrogenase, class IV			290402.Cbei_0455	bactNOG00789	Alcohol dehydrogenase	0	150015345	YP_001307599.1	L-1,2-propanediol oxidoreductase	Clostridium beijerinckii NCIMB 8052	0	pfam00465	1.29E-85	Fe-ADH	Iron-containing alcohol dehydrogenase
34	34_1	NA
34	34_2	NA	COG2323	S	1.74E-32	-	Predicted membrane protein			290339.ESA_02917	bactNOG24117		4.00E-64	565646556	YP_008897852.1	hypothetical protein P262_04328	Cronobacter sakazakii CMCC 45402	3.71E-65	pfam04239	2.62E-17	DUF421	Protein of unknown function (DUF421)	YDFR family
34	34_3	NA								290339.ESA_02918	bactNOG48603		1.00E-33	156935067	YP_001438983.1	hypothetical protein ESA_02918	Cronobacter sakazakii ATCC BAA-894	1.48E-33
34	34_4	NA	COG1294	C	1.16E-41	AppB	Cytochrome bd-type quinol oxidase, subunit 2			509169.xccb100_1499	bactNOG15604	Ubiquinol oxidase subunit II	4.00E-53	383192381	YP_005202508.1	cytochrome bd-type quinol oxidase, subunit 2	Rahnella aquatilis CIP 78.65 = ATCC 33071	8.38E-73	pfam02322	1.33E-57	Cyto_ox_2	Cytochrome oxidase subunit II	This Family consists of cytochrome bd type terminal oxidases that catalyses Quinol dependent, Na+ independent oxygen uptake
34	34_5	NA	COG1271	C	1.32E-132	CydA	Cytochrome bd-type quinol oxidase, subunit 1			290339.ESA_02947	bactNOG01150	Oxidase, subunit I	1.00E-147	383192380	YP_005202507.1	cytochrome bd-type quinol oxidase subunit 1	Rahnella aquatilis CIP 78.65 = ATCC 33071	0	pfam01654	4.14E-160	Bac_Ubq_Cox	Bacterial Cytochrome Ubiquinol Oxidase	This family are the alternative oxidases found in many bacteria which oxidize ubiquinol and reduce oxygen as part of the electron transport chain
34	34_6	NA	COG0598	P	8.26E-85	CorA	Mg2+ and Co2+ transporters	K03284	http://www.kegg.jp/dbget-bin/www_bget?ko:K03284	290339.ESA_00858	bactNOG02948	Magnesium and cobalt transport protein	2.00E-168	308185982	YP_003930113.1	CorA-like transporter protein	Pantoea vagans C9-1	0	pfam01544	1.66E-65	CorA	CorA-like Mg2+ transporter protein	The CorA transport system is the primary Mg2+ influx system of Salmonella typhimurium and Escherichia coli
34	34_7	NA
34	34_8	NA	COG3506	S	9.71E-69	-	Uncharacterized conserved protein	K09702	http://www.kegg.jp/dbget-bin/www_bget?ko:K09702	290339.ESA_00213	bactNOG28178		2.00E-74	308185979	YP_003930110.1	hypothetical protein Pvag_0449	Pantoea vagans C9-1	2.46E-131	pfam07081	8.81E-84	DUF1349	Protein of unknown function (DUF1349)	This family consists of several hypothetical bacterial proteins but contains one sequence from Saccharomyces cerevisiae
34	34_9	NA	COG3798	S	2.76E-13	-	Uncharacterized protein conserved in bacteria			62977.ACIAD0005	bactNOG50457		1.00E-17	308185978	YP_003930109.1	hypothetical protein Pvag_0448	Pantoea vagans C9-1	1.36E-45	pfam09939	6.36E-20	DUF2171	Uncharacterized protein conserved in bacteria (DUF2171)	This domain, found in various hypothetical prokaryotic proteins, has no known function
34	34_10	NA	COG0599	S	2.44E-15	-	Uncharacterized homolog of gamma-carboxymuconolactone decarboxylase subunit			585056.ECUMN_1763	bactNOG13751	Carboxymuconolactone decarboxylase	7.00E-68	386330543	YP_006026713.1	Carboxymuconolactone decarboxylase	Serratia sp. AS13	3.47E-73	pfam02627	1.77E-13	CMD	Carboxymuconolactone decarboxylase family	Carboxymuconolactone decarboxylase (CMD) EC:4
37	37_1	NA								561230.PC1_0994	bactNOG94597		1.00E-62	308187577	YP_003931708.1	AT-2 family transporter	Pantoea vagans C9-1	1.12E-132	pfam13753	7.94E-14	SWM_repeat	Putative flagellar system-associated repeat	This family appears to be a repeated unit that can occur up to 29 times in these outer membrane proteins
39	39_1	NA	COG1073	R	2.13E-31	-	Hydrolases of the alpha/beta superfamily	K06889	http://www.kegg.jp/dbget-bin/www_bget?ko:K06889	386585.ECs0310	bactNOG03069		0	387605785	YP_006094641.1	putative exported protein	Escherichia coli 042	0	pfam12695	1.11E-06	Abhydrolase_5	Alpha/beta hydrolase family	This family contains a diverse range of alpha/beta hydrolase enzymes
39	39_2	NA	COG1063	ER	9.80E-90	Tdh	Threonine dehydrogenase and related Zn-dependent dehydrogenases			223283.PSPTO_2676	bactNOG07788	Dehydrogenase	0	565647120	YP_008898416.1	Zinc-containing alcohol dehydrogenase superfamily protein	Cronobacter sakazakii CMCC 45402	0	pfam08240	1.85E-29	ADH_N	Alcohol dehydrogenase GroES-like domain	This is the catalytic domain of alcohol dehydrogenases
39	39_3	NA																	pfam06440	8.48E-06	DNA_pol3_theta	DNA polymerase III	theta subunit	DNA polymerase III (EC 2
39	39_4	NA								384676.PSEEN1830	bactNOG47456	Acetyltransferase	5.00E-42	448241830	YP_007405883.1	GCN5-related N-acetyltransferase	Serratia marcescens WW4	2.33E-69	pfam00583	5.44E-09	Acetyltransf_1	Acetyltransferase (GNAT) family	This family contains proteins with N-acetyltransferase functions such as Elp3-related proteins
39	39_5	NA								561230.PC1_3939	bactNOG31283	Gcn5-Related N-acetyltransferase	4.00E-63	392978022	YP_006476610.1	N-acetyltransferase GCN5	Enterobacter cloacae subsp. dissolvens SDM	3.58E-93	pfam00583	1.88E-07	Acetyltransf_1	Acetyltransferase (GNAT) family	This family contains proteins with N-acetyltransferase functions such as Elp3-related proteins
40	40_1	NA	COG2375	P	3.46E-59	ViuB	Siderophore-interacting protein			465817.ETA_13670	bactNOG15206	Siderophore interacting protein	1.00E-88	317049465	YP_004117113.1	FAD-binding 9 siderophore-interacting domain-containing protein	Pantoea sp. At-9b	3.88E-102	pfam08021	5.12E-34	FAD_binding_9	Siderophore-interacting FAD-binding domain
40	40_2	NA	COG1695	K	4.20E-09	-	Predicted transcriptional regulators			366602.Caul_4874	bactNOG23428	Transcriptional regulator protein	4.00E-17	386078069	YP_005991594.1	PadR family transcriptional regulator YqjI	Pantoea ananatis PA13	2.05E-26	pfam03551	6.09E-10	PadR	Transcriptional regulator PadR-like family	Members of this family are transcriptional regulators that appear to be related to the pfam01047 family
41	41_1	Clostridium sp. UNIVR02 strain								290402.Cbei_4717			1.00E-14	150019527	YP_001311781.1	cell wall binding repeat-containing protein	Clostridium beijerinckii NCIMB 8052	1.62E-14
41	41_2	Clostridium sp. UNIVR02 strain	COG5263	R	1.47E-17	-	FOG: Glucan-binding domain (YG repeat)			290402.Cbei_4765	bactNOG12367	Cell wall binding repeat-containing protein	2.00E-64	150019574	YP_001311828.1	cell wall binding repeat-containing protein	Clostridium beijerinckii NCIMB 8052	2.95E-64	pfam12733	1.65E-14	Cadherin-like	Cadherin-like beta sandwich domain	This domain is found in several bacterial, metazoan and chlorophyte algal proteins
41	41_3	Clostridium sp. UNIVR02 strain	COG5263	R	1.01E-26	-	FOG: Glucan-binding domain (YG repeat)			290402.Cbei_4763	bactNOG12367	Cell wall binding repeat-containing protein	3.00E-63	550917510	YP_008674102.1	putative cell wall binding protein	Clostridium saccharobutylicum DSM 13864	3.54E-65	pfam12733	1.98E-14	Cadherin-like	Cadherin-like beta sandwich domain	This domain is found in several bacterial, metazoan and chlorophyte algal proteins
41	41_4	Clostridium sp. UNIVR02 strain	COG5263	R	4.37E-23	-	FOG: Glucan-binding domain (YG repeat)			290402.Cbei_4764	bactNOG12367	Cell wall binding repeat-containing protein	5.00E-155	150019573	YP_001311827.1	cell wall binding repeat-containing protein	Clostridium beijerinckii NCIMB 8052	8.13E-155	pfam12733	8.69E-15	Cadherin-like	Cadherin-like beta sandwich domain	This domain is found in several bacterial, metazoan and chlorophyte algal proteins
41	41_5	Clostridium sp. UNIVR02 strain	COG5263	R	4.50E-26	-	FOG: Glucan-binding domain (YG repeat)			290402.Cbei_4765	bactNOG12367	Cell wall binding repeat-containing protein	0	150019574	YP_001311828.1	cell wall binding repeat-containing protein	Clostridium beijerinckii NCIMB 8052	0	pfam12733	5.06E-17	Cadherin-like	Cadherin-like beta sandwich domain	This domain is found in several bacterial, metazoan and chlorophyte algal proteins
41	41_6	Clostridium sp. UNIVR02 strain	COG5263	R	7.01E-27	-	FOG: Glucan-binding domain (YG repeat)			290402.Cbei_4766	bactNOG12367	Cell wall binding repeat-containing protein	0	150019575	YP_001311829.1	cell wall binding repeat-containing protein	Clostridium beijerinckii NCIMB 8052	0	pfam12733	2.87E-15	Cadherin-like	Cadherin-like beta sandwich domain	This domain is found in several bacterial, metazoan and chlorophyte algal proteins
41	41_7	Clostridium sp. UNIVR02 strain
41	41_8	Clostridium sp. UNIVR02 strain								290402.Cbei_4770			2.00E-22	550920868	YP_008677460.1	hypothetical protein CLSA_c44960	Clostridium saccharobutylicum DSM 13864	2.36E-24
41	41_9	Clostridium sp. UNIVR02 strain	COG2333	R	1.33E-27	ComEC	Predicted hydrolase (metallo-beta-lactamase superfamily)			290402.Cbei_4633	bactNOG21901		3.00E-148	550920655	YP_008677247.1	putative hydrolase	Clostridium saccharobutylicum DSM 13864	0	pfam00753	2.77E-13	Lactamase_B	Metallo-beta-lactamase superfamily
41	41_10	Clostridium sp. UNIVR02 strain	COG1284	S	9.73E-65	-	Uncharacterized conserved protein			290402.Cbei_4771			8.00E-163	150019580	YP_001311834.1	hypothetical protein Cbei_4771	Clostridium beijerinckii NCIMB 8052	1.18E-162	pfam10035	1.26E-17	DUF2179	Uncharacterized protein conserved in bacteria (DUF2179)	This domain, found in various hypothetical bacterial proteins, has no known function
41	41_11	Clostridium sp. UNIVR02 strain	COG0840	NT	5.75E-51	Tar	Methyl-accepting chemotaxis protein	K03406	http://www.kegg.jp/dbget-bin/www_bget?ko:K03406	290402.Cbei_4772	bactNOG00749	Methyl-Accepting chemotaxis protein	0	451822245	YP_007458446.1	methyl-accepting chemotaxis sensory transducer with cache sensor	Clostridium saccharoperbutylacetonicum N1-4(HMT)	0	pfam00015	4.05E-30	MCPsignal	Methyl-accepting chemotaxis protein (MCP) signalling domain	This domain is thought to transduce the signal to CheA since it is highly conserved in very diverse MCPs
41	41_12	Clostridium sp. UNIVR02 strain	COG3459	G	0	-	Cellobiose phosphorylase			290402.Cbei_4773	bactNOG01242	Glycosyltransferase 36	0	451822247	YP_007458448.1	cellobiose phosphorylase	Clostridium saccharoperbutylacetonicum N1-4(HMT)	0	pfam10091	5.46E-61	Glycoamylase	Putative glucoamylase	The structure of UniProt:Q5LIB7 has an alpha/alpha toroid fold and is similar structurally to a number of glucoamylases
41	41_13	Clostridium sp. UNIVR02 strain	COG1362	E	3.10E-178	LAP4	Aspartyl aminopeptidase			290402.Cbei_4774	bactNOG03506	Aminopeptidase 2; catalyzes the removal of amino acids from the N termini of peptides	0	150019583	YP_001311837.1	aminopeptidase 2	Clostridium beijerinckii NCIMB 8052	0	pfam02127	1.25E-142	Peptidase_M18	Aminopeptidase I zinc metalloprotease (M18)
41	41_14	Clostridium sp. UNIVR02 strain	COG0329	EM	9.81E-114	DapA	Dihydrodipicolinate synthase/N-acetylneuraminate lyase	K01714	http://www.kegg.jp/dbget-bin/www_bget?ko:K01714	290402.Cbei_4776	bactNOG01352	Dihydrodipicolinate synthase	0	150019585	YP_001311839.1	dihydrodipicolinate synthase	Clostridium beijerinckii NCIMB 8052	0	pfam00701	3.12E-98	DHDPS	Dihydrodipicolinate synthetase family	This family has a TIM barrel structure
41	41_15	Clostridium sp. UNIVR02 strain	COG0053	P	5.33E-77	MMT1	Predicted Co/Zn/Cd cation transporters			290402.Cbei_4777	bactNOG14734	Cation efflux family protein	0	150019586	YP_001311840.1	cation diffusion facilitator family transporter	Clostridium beijerinckii NCIMB 8052	0	pfam01545	1.22E-55	Cation_efflux	Cation efflux family	Members of this family are integral membrane proteins, that are found to increase tolerance to divalent metal ions such as cadmium, zinc, and cobalt
41	41_16	Clostridium sp. UNIVR02 strain	COG0021	G	2.03E-07	TktA	Transketolase							451819176	YP_007455377.1	transketolase Tkt	Clostridium saccharoperbutylacetonicum N1-4(HMT)	3.41E-07
46	46_1	NA								218491.ECA2067	bactNOG54144		2.00E-39	308186146	YP_003930277.1	protein iss	Pantoea vagans C9-1	1.39E-59	pfam06291	5.87E-32	Lambda_Bor	Bor protein	This family consists of several Bacteriophage lambda Bor and Escherichia coli Iss proteins
46	46_2	NA	COG0518	F	7.62E-45	GuaA	GMP synthase - Glutamine amidotransferase domain	K01951	http://www.kegg.jp/dbget-bin/www_bget?ko:K01951	272620.KPN_01781	bactNOG11375	Glutamine amidotransferase	8.00E-130	550444732	YP_008660360.1	glutamine amidotransferase	Klebsiella pneumoniae CG43	1.85E-130	pfam00117	6.29E-13	GATase	Glutamine amidotransferase class-I
46	46_3	NA								316273.XCV2561	bactNOG94969		5.00E-12	383190531	YP_005200659.1	lactoylglutathione lyase-like lyase	Rahnella aquatilis CIP 78.65 = ATCC 33071	3.57E-63	pfam12681	2.74E-07	Glyoxalase_2	Glyoxalase-like domain	This domain is related to the Glyoxalase domain pfam00903
46	46_4	NA	COG1942	R	2.97E-07	-	Uncharacterized protein, 4-oxalocrotonate tautomerase homolog	K01821	http://www.kegg.jp/dbget-bin/www_bget?ko:K01821	266265.Bxe_C0717	bactNOG66363	4-Oxalocrotonate tautomerase	4.00E-46	386329905	YP_006026075.1	hypothetical protein	Serratia sp. AS13	4.26E-89
47	47_1	Clostridium sp. UNIVR01 strain	COG0840	NT	1.87E-59	Tar	Methyl-accepting chemotaxis protein			203119.Cthe_0298	bactNOG01444	Methyl-Accepting chemotaxis protein	2.00E-130	472467088	YP_007679767.1	chemotaxis protein		0	pfam00015	8.87E-61	MCPsignal	Methyl-accepting chemotaxis protein (MCP) signalling domain	This domain is thought to transduce the signal to CheA since it is highly conserved in very diverse MCPs
47	47_2	Clostridium sp. UNIVR01 strain	COG0053	P	4.03E-63	MMT1	Predicted Co/Zn/Cd cation transporters			441772.CLI_1617	bactNOG00555	Cation diffusion facilitator family transporter protein	2.00E-120	387817809	YP_005678154.1	cobalt-zinc-cadmium resistance protein	Clostridium botulinum H04402 065	3.93E-121	pfam01545	3.42E-34	Cation_efflux	Cation efflux family	Members of this family are integral membrane proteins, that are found to increase tolerance to divalent metal ions such as cadmium, zinc, and cobalt
49	49_1	NA	COG3594	G	4.47E-41	NolL	Fucose 4-O-acetylase and related acetyltransferases			386043.lwe0978	bactNOG32571		1.00E-76	478484300	YP_007751881.1	hypothetical protein ECBG_00007	Enterococcus casseliflavus EC20	1.13E-99	pfam01757	1.55E-10	Acyl_transf_3	Acyltransferase family	This family includes a range of acyltransferase enzymes
49	49_2	NA	COG3579	E	0	PepC	Aminopeptidase C	K01372	http://www.kegg.jp/dbget-bin/www_bget?ko:K01372	226185.EF0302	bactNOG04144	Aminopeptidase C	0	478484301	YP_007751882.1	aminopeptidase C	Enterococcus casseliflavus EC20	0	pfam03051	0	Peptidase_C1_2	Peptidase C1-like family	This family is closely related to the Peptidase_C1 family pfam00112, containing several prokaryotic and eukaryotic aminopeptidases and bleomycin hydrolases
49	49_3	NA	COG0514	L	2.41E-46	RecQ	Superfamily II DNA helicase			226185.EF2459	bactNOG97999	Atp-Dependent DNA helicase	8.00E-37	352516332	YP_004885649.1	ATP-dependent DNA helicase RecQ	Tetragenococcus halophilus NBRC 12172	5.51E-41	pfam00270	6.16E-16	DEAD	DEAD/DEAH box helicase	Members of this family include the DEAD and DEAH box helicases
51	51_1	Clostridium sp. UNIVR01 strain												479164668	YP_007793402.1	hypothetical protein	Bacteroides xylanisolvens XB1A	2.00E-06
51	51_2	Clostridium sp. UNIVR01 strain								63737.Npun_R4833	bactNOG42794	Methyltransferase type 11	4.00E-67	186684927	YP_001868123.1	methyltransferase type 11	Nostoc punctiforme PCC 73102	6.21E-67	pfam08241	5.72E-06	Methyltransf_11	Methyltransferase domain	Members of this family are SAM dependent methyltransferases
51	51_3	Clostridium sp. UNIVR01 strain								138119.DSY2173	bactNOG44732		2.00E-21	89894919	YP_518406.1	hypothetical protein DSY2173	Desulfitobacterium hafniense Y51	2.76E-21
51	51_4	Clostridium sp. UNIVR01 strain												550918713	YP_008675305.1	hypothetical protein CLSA_c22930	Clostridium saccharobutylicum DSM 13864	1.33E-32
51	51_5	Clostridium sp. UNIVR01 strain												451817606	YP_007453807.1	hypothetical protein Cspa_c07760	Clostridium saccharoperbutylacetonicum N1-4(HMT)	9.80E-13
51	51_6	Clostridium sp. UNIVR01 strain
51	51_7	Clostridium sp. UNIVR01 strain
51	51_8	Clostridium sp. UNIVR01 strain
51	51_9	Clostridium sp. UNIVR01 strain												479193337	YP_007822875.1	hypothetical protein CK3_05790	butyrate-producing bacterium SS3/4	6.80E-10
51	51_10	Clostridium sp. UNIVR01 strain	COG0860	M	8.64E-12	AmiC	N-acetylmuramoyl-L-alanine amidase	K01448	http://www.kegg.jp/dbget-bin/www_bget?ko:K01448	515621.CLJ_B2508	bactNOG64398	N-Acetylmuramoyl-L-Alanine amidase	2.00E-25	451817863	YP_007454064.1	N-acetylmuramoyl-L-alanine amidase	Clostridium saccharoperbutylacetonicum N1-4(HMT)	3.72E-131	pfam01520	9.41E-31	Amidase_3	N-acetylmuramoyl-L-alanine amidase	This enzyme domain cleaves the amide bond between N-acetylmuramoyl and L-amino acids in bacterial cell walls
51	51_11	Clostridium sp. UNIVR01 strain								290402.Cbei_3263			2.00E-15	150018094	YP_001310348.1	cell wall binding repeat-containing protein	Clostridium beijerinckii NCIMB 8052	3.59E-15
51	51_12	Clostridium sp. UNIVR01 strain								498214.CLK_A0136			7.00E-11	169834802	YP_001715763.1	hypothetical protein CLK_A0136	Clostridium botulinum A3 str. Loch Maree	1.01E-10
51	51_13	Clostridium sp. UNIVR01 strain
51	51_14	Clostridium sp. UNIVR01 strain
51	51_15	Clostridium sp. UNIVR01 strain								272562.CA_C1161	bactNOG79665		8.00E-19	302876328	YP_003844961.1	StbA family protein	Clostridium cellulovorans 743B	6.25E-50	pfam06406	1.09E-06	StbA	StbA protein	This family consists of several bacterial StbA plasmid stability proteins
51	51_16	Clostridium sp. UNIVR01 strain
51	51_17	Clostridium sp. UNIVR01 strain								413999.CBO2316			2.00E-08	148380265	YP_001254806.1	hypothetical protein CBO2316	Clostridium botulinum A str. ATCC 3502	2.20E-08
51	51_18	Clostridium sp. UNIVR01 strain
51	51_19	Clostridium sp. UNIVR01 strain								515621.CLJ_B2495	bactNOG61877		0	237795706	YP_002863258.1	hypothetical protein CLJ_B2495	Clostridium botulinum Ba4 str. 657	0
51	51_20	Clostridium sp. UNIVR01 strain	COG0789	K	3.09E-07	SoxR	Predicted transcriptional regulators			572264.BCA_3429			4.00E-17	376267238	YP_005119950.1	DNA invertase	Bacillus cereus F837/76	6.18E-17	pfam13411	1.33E-08	MerR_1	MerR HTH family regulatory protein
51	51_21	Clostridium sp. UNIVR01 strain								498214.CLK_A0287			6.00E-06	169834855	YP_001715914.1	hypothetical protein CLK_A0287	Clostridium botulinum A3 str. Loch Maree	8.87E-06	pfam13730	1.57E-10	HTH_36	Helix-turn-helix domain
51	51_22	Clostridium sp. UNIVR01 strain
51	51_23	Clostridium sp. UNIVR01 strain	COG1476	K	3.85E-07	-	Predicted transcriptional regulators			351627.Csac_2097	bactNOG53555	Transcriptional regulator protein	2.00E-13	146297100	YP_001180871.1	XRE family transcriptional regulator	Caldicellulosiruptor saccharolyticus DSM 8903	2.42E-13	pfam01381	1.03E-10	HTH_3	Helix-turn-helix	This large family of DNA binding helix-turn helix proteins includes Cro and CI
51	51_24	Clostridium sp. UNIVR01 strain
51	51_25	Clostridium sp. UNIVR01 strain
51	51_26	Clostridium sp. UNIVR01 strain
51	51_27	Clostridium sp. UNIVR01 strain	COG0419	L	3.30E-07	SbcC	ATPase involved in DNA repair			508765.CLL_A2780	bactNOG41927	Protein involved in chromosome condensation	0	187932800	YP_001886968.1	hypothetical protein CLL_A2780	Clostridium botulinum B str. Eklund 17B	0	pfam13476	7.89E-06	AAA_23	AAA domain
51	51_28	Clostridium sp. UNIVR01 strain
51	51_29	Clostridium sp. UNIVR01 strain	COG3723	L	1.09E-25	RecT	Recombinational DNA repair protein (RecE pathway)	K07455	http://www.kegg.jp/dbget-bin/www_bget?ko:K07455	290402.Cbei_1621	bactNOG24752		7.00E-95	150016497	YP_001308751.1	RecT protein	Clostridium beijerinckii NCIMB 8052	1.03E-94	pfam03837	1.07E-32	RecT	RecT family	The DNA single-strand annealing proteins (SSAPs), such as RecT, Red-beta, ERF and Rad52, function in RecA-dependent and RecA-independent DNA recombination pathways
51	51_30	Clostridium sp. UNIVR01 strain	COG1235	R	1.35E-14	PhnP	Metal-dependent hydrolases of the beta-lactamase superfamily I			290402.Cbei_1622	bactNOG29336		1.00E-104	150016498	YP_001308752.1	beta-lactamase domain-containing protein	Clostridium beijerinckii NCIMB 8052	1.50E-104	pfam12706	1.89E-10	Lactamase_B_2	Beta-lactamase superfamily domain	This family is part of the beta-lactamase superfamily and is related to pfam00753
51	51_31	Clostridium sp. UNIVR01 strain
51	51_32	Clostridium sp. UNIVR01 strain
51	51_33	Clostridium sp. UNIVR01 strain
51	51_34	Clostridium sp. UNIVR01 strain	COG3617	K	7.77E-12	-	Prophage antirepressor			508765.CLL_A2760			4.00E-40	187935575	YP_001886948.1	BRO domain protein	Clostridium botulinum B str. Eklund 17B	5.44E-40	pfam10552	1.82E-18	ORF6C	ORF6C domain	This domain was identified by Iyer and colleagues
51	51_35	Clostridium sp. UNIVR01 strain								498213.CLD_2033	bactNOG67589		7.00E-45	170757340	YP_001782147.1	gp49-like protein	Clostridium botulinum B1 str. Okra	9.95E-45	pfam09681	1.86E-26	Phage_rep_org_N	N-terminal phage replisome organizer (Phage_rep_org_N)	This entry represents the N-terminal domain of a small family of phage proteins
53	53_1	Clostridium sp. UNIVR02 strain	COG0050	J	2.66E-08	TufB	GTPases - translation elongation factors												pfam03143	1.45E-08	GTP_EFTU_D3	Elongation factor Tu C-terminal domain	Elongation factor Tu consists of three structural domains, this is the third domain
53	53_2	Clostridium sp. UNIVR02 strain	COG0051	J	2.75E-53	RpsJ	Ribosomal protein S10	K02946	http://www.kegg.jp/dbget-bin/www_bget?ko:K02946	290402.Cbei_0150	bactNOG29565	30S ribosomal protein S10; NusE; involved in assembly of the 30S subunit; in the ribosome, this protein is involved in the binding of tRNA; in Escherichia coli this protein was also found to be involved in transcription antitermination; NusB/S10 heterodimers bind boxA sequences in the leader RNA of rrn operons which is required for antitermination; binding of NusB/S10 to boxA nucleates assembly o…	1.00E-65	451817058	YP_007453259.1	30S ribosomal protein S10	Clostridium saccharoperbutylacetonicum N1-4(HMT)	6.34E-66	pfam00338	2.96E-46	Ribosomal_S10	Ribosomal protein S10p/S20e	This family includes small ribosomal subunit S10 from prokaryotes and S20 from eukaryotes
53	53_3	Clostridium sp. UNIVR02 strain	COG0087	J	2.32E-96	RplC	Ribosomal protein L3	K02906	http://www.kegg.jp/dbget-bin/www_bget?ko:K02906	290402.Cbei_0151	bactNOG03957	One of the primary rRNA binding proteins, it binds directly near the 3'-end of the 23S rRNA, where it nucleates assembly of the 50S subunit (By similarity)	6.00E-129	451817059	YP_007453260.1	50S ribosomal protein L3	Clostridium saccharoperbutylacetonicum N1-4(HMT)	1.64E-133	pfam00297	7.74E-70	Ribosomal_L3	Ribosomal protein L3
53	53_4	Clostridium sp. UNIVR02 strain	COG0088	J	9.31E-77	RplD	Ribosomal protein L4	K02926	http://www.kegg.jp/dbget-bin/www_bget?ko:K02926	290402.Cbei_0152	bactNOG01817	One of the primary rRNA binding proteins, this protein initially binds near the 5'-end of the 23S rRNA. It is important during the early stages of 50S assembly. It makes multiple contacts with different domains of the 23S rRNA in the assembled 50S subunit and ribosome (By similarity)	2.00E-139	150015044	YP_001307298.1	50S ribosomal protein L4	Clostridium beijerinckii NCIMB 8052	2.54E-139	pfam00573	5.84E-94	Ribosomal_L4	Ribosomal protein L4/L1 family	This family includes Ribosomal L4/L1 from eukaryotes and archaebacteria and L4 from eubacteria
53	53_5	Clostridium sp. UNIVR02 strain	COG0089	J	3.21E-30	RplW	Ribosomal protein L23	K02892	http://www.kegg.jp/dbget-bin/www_bget?ko:K02892	290402.Cbei_0153	bactNOG44140	One of the early assembly proteins it binds 23S rRNA. One of the proteins that surrounds the polypeptide exit tunnel on the outside of the ribosome. Forms the main docking site for trigger factor binding to the ribosome (By similarity)	3.00E-59	150015045	YP_001307299.1	50S ribosomal protein L23	Clostridium beijerinckii NCIMB 8052	4.59E-59	pfam00276	3.23E-24	Ribosomal_L23	Ribosomal protein L23
53	53_6	Clostridium sp. UNIVR02 strain	COG0090	J	2.57E-157	RplB	Ribosomal protein L2	K02886	http://www.kegg.jp/dbget-bin/www_bget?ko:K02886	290402.Cbei_0154	bactNOG00316	One of the primary rRNA binding proteins. Required for association of the 30S and 50S subunits to form the 70S ribosome, for tRNA binding and peptide bond formation. It has been suggested to have peptidyltransferase activity; this is somewhat controversial. Makes several contacts with the 16S rRNA in the 70S ribosome (By similarity)	0	150015046	YP_001307300.1	50S ribosomal protein L2	Clostridium beijerinckii NCIMB 8052	0	pfam03947	2.07E-76	Ribosomal_L2_C	Ribosomal Proteins L2	C-terminal domain
53	53_7	Clostridium sp. UNIVR02 strain	COG0185	J	3.55E-44	RpsS	Ribosomal protein S19	K02965	http://www.kegg.jp/dbget-bin/www_bget?ko:K02965	508767.CLH_0241	bactNOG29566	Protein S19 forms a complex with S13 that binds strongly to the 16S ribosomal RNA	4.00E-55	188587932	YP_001919676.1	30S ribosomal protein S19	Clostridium botulinum E3 str. Alaska E43	5.44E-55	pfam00203	5.43E-39	Ribosomal_S19	Ribosomal protein S19
53	53_8	Clostridium sp. UNIVR02 strain	COG0091	J	6.75E-44	RplV	Ribosomal protein L22	K02890	http://www.kegg.jp/dbget-bin/www_bget?ko:K02890	290402.Cbei_0156	bactNOG36633	This protein binds specifically to 23S rRNA; its binding is stimulated by other ribosomal proteins, e.g., L4, L17, and L20. It is important during the early stages of 50S assembly. It makes multiple contacts with different domains of the 23S rRNA in the assembled 50S subunit and ribosome (By similarity)	1.00E-69	550916703	YP_008673295.1	50S ribosomal protein L22	Clostridium saccharobutylicum DSM 13864	1.72E-69	pfam00237	1.87E-47	Ribosomal_L22	Ribosomal protein L22p/L17e	This family includes L22 from prokaryotes and chloroplasts and L17 from eukaryotes
53	53_9	Clostridium sp. UNIVR02 strain	COG0092	J	1.51E-104	RpsC	Ribosomal protein S3	K02982	http://www.kegg.jp/dbget-bin/www_bget?ko:K02982	290402.Cbei_0157	bactNOG01417	30S ribosomal protein S3; forms a complex with S10 and S14; binds the lower part of the 30S subunit head and the mRNA in the complete ribosome to position it for translation	1.00E-153	150015049	YP_001307303.1	30S ribosomal protein S3	Clostridium beijerinckii NCIMB 8052	1.56E-153	pfam00189	2.67E-37	Ribosomal_S3_C	Ribosomal protein S3	C-terminal domain	This family contains a central domain pfam00013, hence the amino and carboxyl terminal domains are stored separately
53	53_10	Clostridium sp. UNIVR02 strain	COG0197	J	8.43E-72	RplP	Ribosomal protein L16/L10E	K02878	http://www.kegg.jp/dbget-bin/www_bget?ko:K02878	290402.Cbei_0158	bactNOG23847	Binds 23S rRNA and is also seen to make contacts with the A and possibly P site tRNAs (By similarity) protein	6.00E-96	550916705	YP_008673297.1	50S ribosomal protein L16	Clostridium saccharobutylicum DSM 13864	8.76E-96	pfam00252	1.19E-73	Ribosomal_L16	Ribosomal protein L16p/L10e
53	53_11	Clostridium sp. UNIVR02 strain	COG0255	J	2.02E-15	RpmC	Ribosomal protein L29	K02904	http://www.kegg.jp/dbget-bin/www_bget?ko:K02904	290402.Cbei_0159	bactNOG43751	Ribosomal protein L29	2.00E-39	150015051	YP_001307305.1	50S ribosomal protein L29	Clostridium beijerinckii NCIMB 8052	3.52E-39	pfam00831	6.16E-16	Ribosomal_L29	Ribosomal L29 protein
53	53_12	Clostridium sp. UNIVR02 strain	COG0186	J	4.35E-30	RpsQ	Ribosomal protein S17	K02961	http://www.kegg.jp/dbget-bin/www_bget?ko:K02961	290402.Cbei_0160	bactNOG36871	One of the primary rRNA binding proteins, it binds specifically to the 5'-end of 16S ribosomal	2.00E-47	451817068	YP_007453269.1	30S ribosomal protein S17	Clostridium saccharoperbutylacetonicum N1-4(HMT)	1.32E-47	pfam00366	5.87E-22	Ribosomal_S17	Ribosomal protein S17
53	53_13	Clostridium sp. UNIVR02 strain	COG0093	J	1.40E-70	RplN	Ribosomal protein L14	K02874	http://www.kegg.jp/dbget-bin/www_bget?ko:K02874	441772.CLI_3653	bactNOG21120	Binds to 23S rRNA. Forms part of two intersubunit bridges in the 70S ribosome (By similarity)	9.00E-77	387819752	YP_005680099.1	50S ribosomal protein L14	Clostridium botulinum H04402 065	1.41E-76	pfam00238	5.81E-65	Ribosomal_L14	Ribosomal protein L14p/L23e
53	53_14	Clostridium sp. UNIVR02 strain	COG0198	J	8.29E-28	RplX	Ribosomal protein L24	K02895	http://www.kegg.jp/dbget-bin/www_bget?ko:K02895	290402.Cbei_0162	bactNOG37517	One of two assembly inititator proteins, it binds directly to the 5'-end of the 23S rRNA, where it nucleates assembly of the 50S subunit (By similarity)	1.00E-63	550916710	YP_008673302.1	50S ribosomal protein L24	Clostridium saccharobutylicum DSM 13864	2.12E-63
53	53_15	Clostridium sp. UNIVR02 strain	COG0094	J	5.08E-105	RplE	Ribosomal protein L5	K02931	http://www.kegg.jp/dbget-bin/www_bget?ko:K02931	290402.Cbei_0163	bactNOG00455	This is 1 of the proteins that binds and mediates the attachment of the 5S RNA into the large ribosomal subunit, where it forms part of the central protuberance. In the 70S ribosome it contacts protein S13 of the 30S subunit (bridge B1b), connecting the 2 subunits; this bridge is implicated in subunit movement. Contacts the P site tRNA; the 5S rRNA and some of its associated proteins might help s…	2.00E-120	451817071	YP_007453272.1	50S ribosomal protein L5	Clostridium saccharoperbutylacetonicum N1-4(HMT)	2.40E-120	pfam00673	9.38E-55	Ribosomal_L5_C	ribosomal L5P family C-terminus	This region is found associated with pfam00281
53	53_16	Clostridium sp. UNIVR02 strain	COG0096	J	5.40E-66	RpsH	Ribosomal protein S8	K02994	http://www.kegg.jp/dbget-bin/www_bget?ko:K02994	290402.Cbei_0165	bactNOG29907	One of the primary rRNA binding proteins, it binds directly to 16S rRNA central domain where it helps coordinate assembly of the platform of the 30S subunit (By similarity)	1.00E-86	550916713	YP_008673305.1	30S ribosomal protein S8	Clostridium saccharobutylicum DSM 13864	2.02E-86	pfam00410	1.65E-61	Ribosomal_S8	Ribosomal protein S8
53	53_17	Clostridium sp. UNIVR02 strain	COG0097	J	4.87E-83	RplF	Ribosomal protein L6P/L9E	K02933	http://www.kegg.jp/dbget-bin/www_bget?ko:K02933	290402.Cbei_0166	bactNOG23314	50S ribosomal protein L6; ribosomal protein L6 appears to have arisen as a result of an ancient gene duplication as based on structural comparison of the Bacillus stearothermophilus protein; RNA-binding appears to be in the C-terminal domain; mutations in the L6 gene confer resistance to aminoglycoside antibiotics such as gentamicin and these occur in truncations of the C-terminal domain; it has …	3.00E-121	150015058	YP_001307312.1	50S ribosomal protein L6	Clostridium beijerinckii NCIMB 8052	4.26E-121	pfam00347	1.02E-21	Ribosomal_L6	Ribosomal protein L6
53	53_18	Clostridium sp. UNIVR02 strain	COG0256	J	2.56E-47	RplR	Ribosomal protein L18	K02881	http://www.kegg.jp/dbget-bin/www_bget?ko:K02881	290402.Cbei_0167	bactNOG30208	This is one of the proteins that binds and mediates the attachment of the 5S RNA into the large ribosomal subunit, where it forms part of the central protuberance (By similarity)	9.00E-74	150015059	YP_001307313.1	50S ribosomal protein L18	Clostridium beijerinckii NCIMB 8052	1.33E-73	pfam00861	2.31E-43	Ribosomal_L18p	Ribosomal L18p/L5e family	This family includes ribosomal proteins from the large subunit
53	53_19	Clostridium sp. UNIVR02 strain	COG0098	J	1.66E-76	RpsE	Ribosomal protein S5	K02988	http://www.kegg.jp/dbget-bin/www_bget?ko:K02988	290402.Cbei_0168	bactNOG24243	30S ribosomal protein S5; located at the back of the 30S subunit body where it stabilizes the conformation of the head with respect to the body; contacts S4 and S8; with S4 and S12 plays a role in translational accuracy; mutations in this gene result in spectinomycin resistance	6.00E-106	451817076	YP_007453277.1	30S ribosomal protein S5	Clostridium saccharoperbutylacetonicum N1-4(HMT)	7.34E-106	pfam03719	4.88E-30	Ribosomal_S5_C	Ribosomal protein S5	C-terminal domain
53	53_20	Clostridium sp. UNIVR02 strain	COG1841	J	8.00E-15	RpmD	Ribosomal protein L30/L7E	K02907	http://www.kegg.jp/dbget-bin/www_bget?ko:K02907	508767.CLH_0255			4.00E-25	451817077	YP_007453278.1	50S ribosomal protein L30	Clostridium saccharoperbutylacetonicum N1-4(HMT)	6.84E-27	pfam00327	3.72E-13	Ribosomal_L30	Ribosomal protein L30p/L7e	This family includes prokaryotic L30 and eukaryotic L7
53	53_21	Clostridium sp. UNIVR02 strain	COG0200	J	7.22E-50	RplO	Ribosomal protein L15	K02876	http://www.kegg.jp/dbget-bin/www_bget?ko:K02876	290402.Cbei_0170	bactNOG29723	Ribosomal protein L15	8.00E-91	150015062	YP_001307316.1	50S ribosomal protein L15	Clostridium beijerinckii NCIMB 8052	1.21E-90	pfam00828	6.54E-29	Ribosomal_L18e	Ribosomal protein L18e/L15	This family includes eukaryotic L18 as well as prokaryotic L15
53	53_22	Clostridium sp. UNIVR02 strain	COG0201	U	1.88E-120	SecY	Preprotein translocase subunit SecY	K03076	http://www.kegg.jp/dbget-bin/www_bget?ko:K03076	290402.Cbei_0171	bactNOG00721	Preprotein translocase subunit SecY; forms heterotrimeric complex in the membrane; in bacteria the complex consists of SecY which forms the channel pore and SecE and SecG; the SecG subunit is not essential; in bacteria translocation is driven via the SecA ATPase	0	451817079	YP_007453280.1	protein translocase subunit SecY	Clostridium saccharoperbutylacetonicum N1-4(HMT)	0	pfam00344	1.08E-97	SecY	SecY translocase
53	53_23	Clostridium sp. UNIVR02 strain	COG0563	F	3.03E-69	Adk	Adenylate kinase and related kinases	K00939	http://www.kegg.jp/dbget-bin/www_bget?ko:K00939	290402.Cbei_0172	bactNOG03746	Catalyzes the reversible transfer of the terminal phosphate group between ATP and AMP. This small ubiquitous enzyme involved in the energy metabolism and nucleotide synthesis, is essential for maintenance and cell growth (By similarity)	2.00E-141	451817080	YP_007453281.1	adenylate kinase Adk	Clostridium saccharoperbutylacetonicum N1-4(HMT)	1.33E-145	pfam00406	7.95E-93	ADK	Adenylate kinase
53	53_24	Clostridium sp. UNIVR02 strain	COG0024	J	9.50E-116	Map	Methionine aminopeptidase	K01265	http://www.kegg.jp/dbget-bin/www_bget?ko:K01265	290402.Cbei_0173	bactNOG02856	Methionine aminopeptidase	1.00E-167	150015065	YP_001307319.1	methionine aminopeptidase	Clostridium beijerinckii NCIMB 8052	1.65E-167	pfam00557	5.70E-54	Peptidase_M24	Metallopeptidase family M24	This family contains metallopeptidases
53	53_25	Clostridium sp. UNIVR02 strain								290402.Cbei_0174			5.00E-48	150015066	YP_001307320.1	hypothetical protein Cbei_0174	Clostridium beijerinckii NCIMB 8052	6.83E-48
53	53_26	Clostridium sp. UNIVR02 strain	COG0361	J	2.03E-38	InfA	Translation initiation factor 1 (IF-1)	K02518	http://www.kegg.jp/dbget-bin/www_bget?ko:K02518	290402.Cbei_0175	bactNOG36478	Translation initiation factor IF-1	2.00E-45	554379701	YP_008699400.1	Translation initiation factor IF-1	Clostridium autoethanogenum DSM 10061	2.58E-45	pfam01176	2.45E-29	eIF-1a	Translation initiation factor 1A / IF-1	This family includes both the eukaryotic translation factor eIF-1A and the bacterial translation initiation factor IF-1
53	53_27	Clostridium sp. UNIVR02 strain	COG0257	J	5.42E-09	RpmJ	Ribosomal protein L36	K02919	http://www.kegg.jp/dbget-bin/www_bget?ko:K02919	441772.CLI_3638	bactNOG44345	What is found with protein L31 and L33 several bacterial genomes contain paralogs which may be regulated by zinc; the protein from Thermus thermophilus has a zinc-binding motif and contains a bound zinc ion; the proteins in this group have the motif	1.00E-16	568175890	YP_008948587.1	50S ribosomal protein L36	Bacillus amyloliquefaciens LFB112	1.50E-16	pfam00444	5.48E-09	Ribosomal_L36	Ribosomal protein L36
53	53_28	Clostridium sp. UNIVR02 strain	COG0099	J	6.20E-61	RpsM	Ribosomal protein S13	K02952	http://www.kegg.jp/dbget-bin/www_bget?ko:K02952	290402.Cbei_0177	bactNOG23435	Located at the top of the head of the 30S subunit, it contacts several helices of the 16S rRNA. In the 70S ribosome it contacts the 23S rRNA (bridge B1a) and protein L5 of the 50S subunit , connecting the 2 subunits; these bridges are implicated in subunit movement. Contacts the tRNAs in the A and P- sites	2.00E-76	150015069	YP_001307323.1	30S ribosomal protein S13	Clostridium beijerinckii NCIMB 8052	2.93E-76	pfam00416	5.42E-39	Ribosomal_S13	Ribosomal protein S13/S18	This family includes ribosomal protein S13 from prokaryotes and S18 from eukaryotes
53	53_29	Clostridium sp. UNIVR02 strain	COG0100	J	1.73E-68	RpsK	Ribosomal protein S11	K02948	http://www.kegg.jp/dbget-bin/www_bget?ko:K02948	431943.CKL_0250	bactNOG23413	30S ribosomal protein S11; located on the platform of the 30S subunit, it bridges several disparate RNA helices of the 16S rRNA; forms part of the Shine-Dalgarno cleft in the 70S ribosome; interacts with S7 and S18 and IF-3	3.00E-79	219853552	YP_002470674.1	hypothetical protein CKR_0209	Clostridium kluyveri NBRC 12016	4.41E-79	pfam00411	2.82E-52	Ribosomal_S11	Ribosomal protein S11
53	53_30	Clostridium sp. UNIVR02 strain	COG0522	J	5.11E-79	RpsD	Ribosomal protein S4 and related proteins	K02986	http://www.kegg.jp/dbget-bin/www_bget?ko:K02986	290402.Cbei_0179	bactNOG01795	30S ribosomal protein S4; primary rRNA binding protein; nucleates 30S assembly; involved in translational accuracy with proteins S5 and S12; interacts with protein S5; involved in autogeneously regulating ribosomal proteins by binding to pseudoknot structures in the polycistronic mRNA; interacts with transcription complex and functions	4.00E-143	150015071	YP_001307325.1	30S ribosomal protein S4	Clostridium beijerinckii NCIMB 8052	5.93E-143	pfam00163	1.35E-19	Ribosomal_S4	Ribosomal protein S4/S9 N-terminal domain	This family includes small ribosomal subunit S9 from prokaryotes and S16 from metazoans
53	53_31	Clostridium sp. UNIVR02 strain	COG0202	K	2.03E-124	RpoA	DNA-directed RNA polymerase, alpha subunit/40 kD subunit	K03040	http://www.kegg.jp/dbget-bin/www_bget?ko:K03040	290402.Cbei_0180	bactNOG00752	Dna-Directed RNA polymerase subunit alpha; catalyzes the transcription of DNA into RNA using the four ribonucleoside triphosphates as substrates. Dimerization of the alpha subunit is the first step in the sequential assembly of subunits to form the holoenzyme	0	150015072	YP_001307326.1	DNA-directed RNA polymerase subunit alpha	Clostridium beijerinckii NCIMB 8052	0	pfam01193	4.16E-48	RNA_pol_L	RNA polymerase Rpb3/Rpb11 dimerization domain	The two eukaryotic subunits Rpb3 and Rpb11 dimerise to from a platform onto which the other subunits of the RNA polymerase assemble (D/L in archaea)
53	53_32	Clostridium sp. UNIVR02 strain	COG0203	J	6.99E-55	RplQ	Ribosomal protein L17	K02879	http://www.kegg.jp/dbget-bin/www_bget?ko:K02879	290402.Cbei_0181	bactNOG36347	Ribosomal protein L17	9.00E-74	150015073	YP_001307327.1	50S ribosomal protein L17	Clostridium beijerinckii NCIMB 8052	1.40E-73	pfam01196	4.13E-53	Ribosomal_L17	Ribosomal protein L17
53	53_33	Clostridium sp. UNIVR02 strain	COG1122	P	1.23E-103	CbiO	ABC-type cobalt transport system, ATPase component	K16786	http://www.kegg.jp/dbget-bin/www_bget?ko:K16786	290402.Cbei_0182	bactNOG05525	Part of the ABC transporter complex cbiONQ involved in cobalt import. Responsible for energy coupling to the transport system (By similarity) protein	0	150015074	YP_001307328.1	cobalt transporter ATP-binding subunit	Clostridium beijerinckii NCIMB 8052	1.25E-180	pfam00005	6.70E-36	ABC_tran	ABC transporter	ABC transporters for a large family of proteins responsible for translocation of a variety of compounds across biological membranes
53	53_34	Clostridium sp. UNIVR02 strain	COG1122	P	1.05E-100	CbiO	ABC-type cobalt transport system, ATPase component	K16787	http://www.kegg.jp/dbget-bin/www_bget?ko:K16787	290402.Cbei_0183	bactNOG02255	Part of the ABC transporter complex cbiONQ involved in cobalt import. Responsible for energy coupling to the transport system (By similarity) protein	0	451817091	YP_007453292.1	cobalt transporter ATP-binding protein CbiO	Clostridium saccharoperbutylacetonicum N1-4(HMT)	0	pfam00005	2.62E-40	ABC_tran	ABC transporter	ABC transporters for a large family of proteins responsible for translocation of a variety of compounds across biological membranes
53	53_35	Clostridium sp. UNIVR02 strain	COG0619	P	3.15E-45	CbiQ	ABC-type cobalt transport system, permease component CbiQ and related transporters	K16785	http://www.kegg.jp/dbget-bin/www_bget?ko:K16785	290402.Cbei_0184	bactNOG87792	Cobalt transport protein	5.00E-167	451817092	YP_007453293.1	cobalt transporter permease protein CbiQ	Clostridium saccharoperbutylacetonicum N1-4(HMT)	6.94E-168	pfam02361	9.14E-39	CbiQ	Cobalt transport protein	This family consists of various cobalt transport proteins Most of which are found in Cobalamin (Vitamin B12) biosynthesis operons
53	53_36	Clostridium sp. UNIVR02 strain	COG0101	J	3.61E-101	TruA	Pseudouridylate synthase	K06173	http://www.kegg.jp/dbget-bin/www_bget?ko:K06173	290402.Cbei_0185	bactNOG06102	Trna pseudouridine synthase A	7.00E-150	150015077	YP_001307331.1	tRNA pseudouridine synthase A	Clostridium beijerinckii NCIMB 8052	1.00E-149	pfam01416	1.16E-29	PseudoU_synth_1	tRNA pseudouridine synthase	Involved in the formation of pseudouridine at the anticodon stem and loop of transfer-RNAs Pseudouridine is an isomer of uridine (5-(beta-D-ribofuranosyl) uracil, and id the most abundant modified nucleoside found in all cellular RNAs
53	53_37	Clostridium sp. UNIVR02 strain	COG0102	J	1.77E-70	RplM	Ribosomal protein L13	K02871	http://www.kegg.jp/dbget-bin/www_bget?ko:K02871	290402.Cbei_0186	bactNOG23773	This protein is one of the early assembly proteins of the 50S ribosomal subunit, although it is not seen to bind rRNA by itself. It is important during the early stages of 50S assembly (By similarity)	2.00E-90	451817094	YP_007453295.1	50S ribosomal protein L13	Clostridium saccharoperbutylacetonicum N1-4(HMT)	1.62E-90	pfam00572	1.76E-66	Ribosomal_L13	Ribosomal protein L13
53	53_38	Clostridium sp. UNIVR02 strain	COG0103	J	6.51E-68	RpsI	Ribosomal protein S9	K02996	http://www.kegg.jp/dbget-bin/www_bget?ko:K02996	508765.CLL_A0274	bactNOG31055	Ribosomal protein S9	2.00E-83	187935155	YP_001884509.1	30S ribosomal protein S9	Clostridium botulinum B str. Eklund 17B	2.46E-83	pfam00380	2.72E-65	Ribosomal_S9	Ribosomal protein S9/S16	This family includes small ribosomal subunit S9 from prokaryotes and S16 from eukaryotes
53	53_39	Clostridium sp. UNIVR02 strain	COG4974	L	2.10E-21	XerD	Site-specific recombinase XerD			526218.Sterm_1386			3.00E-110	408355521	YP_006844052.1	integrase	Amphibacillus xylanus NBRC 15112	9.44E-125	pfam00589	1.55E-23	Phage_integrase	Phage integrase family	Members of this family cleave DNA substrates by a series of staggered cuts, during which the protein becomes covalently linked to the DNA through a catalytic tyrosine residue at the carboxy end of the alignment
53	53_40	Clostridium sp. UNIVR02 strain
53	53_41	Clostridium sp. UNIVR02 strain								290402.Cbei_0879			3.00E-71	150015765	YP_001308019.1	hypothetical protein Cbei_0879	Clostridium beijerinckii NCIMB 8052	4.83E-71	pfam06114	3.93E-06	DUF955	Domain of unknown function (DUF955)	Family of bacterial and viral proteins with undetermined function
53	53_42	Clostridium sp. UNIVR02 strain
53	53_43	Clostridium sp. UNIVR02 strain												451822485	YP_007458686.1	hypothetical protein Cspa_c57070	Clostridium saccharoperbutylacetonicum N1-4(HMT)	1.84E-14
53	53_44	Clostridium sp. UNIVR02 strain	COG1061	KL	5.97E-28	SSL2	DNA or RNA helicases of superfamily II			243265.plu0153	bactNOG13340	Type III restriction protein res subunit	9.00E-110	310657378	YP_003935099.1	putative Similarities with helicase		0	pfam04851	1.21E-07	ResIII	Type III restriction enzyme	res subunit
53	53_45	Clostridium sp. UNIVR02 strain	COG0272	L	6.65E-08	Lig	NAD-dependent DNA ligase (contains BRCT domain type II)			394503.Ccel_1827	bactNOG33475	Nad-Dependent DNA ligase	8.00E-84	376261435	YP_005148155.1	NAD-dependent DNA ligase	Clostridium sp. BNL1100	9.58E-105
53	53_46	Clostridium sp. UNIVR02 strain	COG1396	K	9.43E-07	HipB	Predicted transcriptional regulators			195103.CPF_1604	bactNOG54132	Helix-Turn-Helix XRE-family like proteins	3.00E-30	451817824	YP_007454025.1	DNA-binding protein	Clostridium saccharoperbutylacetonicum N1-4(HMT)	5.49E-48	pfam01381	3.33E-11	HTH_3	Helix-turn-helix	This large family of DNA binding helix-turn helix proteins includes Cro and CI
53	53_47	Clostridium sp. UNIVR02 strain	COG1476	K	4.57E-13	-	Predicted transcriptional regulators			399726.Teth514_0703			3.00E-12	451817825	YP_007454026.1	putative HTH-type transcriptional regulator	Clostridium saccharoperbutylacetonicum N1-4(HMT)	2.14E-24	pfam01381	5.03E-11	HTH_3	Helix-turn-helix	This large family of DNA binding helix-turn helix proteins includes Cro and CI
53	53_48	Clostridium sp. UNIVR02 strain								508767.CLH_2138	bactNOG69933	Prophage LambdaCh01, transcriptional regulator protein	2.00E-83	188588074	YP_001921519.1	putative prophage LambdaCh01, transcriptional regulator	Clostridium botulinum E3 str. Alaska E43	3.64E-83	pfam13560	8.52E-07	HTH_31	Helix-turn-helix domain	This domain is a helix-turn-helix domain that probably binds to DNA
53	53_49	Clostridium sp. UNIVR02 strain								526218.Sterm_3922			1.00E-10	376261428	YP_005148148.1	hypothetical protein	Clostridium sp. BNL1100	4.29E-13
53	53_50	Clostridium sp. UNIVR02 strain
53	53_51	Clostridium sp. UNIVR02 strain	COG1192	D	2.92E-58	Soj	ATPases involved in chromosome partitioning			508767.CLH_1754	bactNOG01719	Cobyrinic acid ac-diamide synthase	7.00E-116	188589512	YP_001921138.1	sporulation initiation inhibitor protein soj	Clostridium botulinum E3 str. Alaska E43	1.00E-115	pfam01656	8.22E-35	CbiA	CobQ/CobB/MinD/ParA nucleotide binding domain	This family consists of various cobyrinic acid a,c-diamide synthases
53	53_52	Clostridium sp. UNIVR02 strain	COG1475	K	1.32E-14	Spo0J	Predicted transcriptional regulators			508767.CLH_1753			5.00E-107	188588679	YP_001921137.1	ParB protein	Clostridium botulinum E3 str. Alaska E43	6.83E-107	pfam02195	3.25E-17	ParBc	ParB-like nuclease domain
53	53_53	Clostridium sp. UNIVR02 strain								290402.Cbei_0892			2.00E-63	150015778	YP_001308032.1	hypothetical protein Cbei_0892	Clostridium beijerinckii NCIMB 8052	2.24E-63	pfam13730	1.50E-10	HTH_36	Helix-turn-helix domain
53	53_54	Clostridium sp. UNIVR02 strain								290402.Cbei_0893			3.00E-93	150015779	YP_001308033.1	hypothetical protein Cbei_0893	Clostridium beijerinckii NCIMB 8052	4.04E-93
53	53_55	Clostridium sp. UNIVR02 strain								508767.CLH_1750			1.00E-08	451817834	YP_007454035.1	hypothetical protein Cspa_c10050	Clostridium saccharoperbutylacetonicum N1-4(HMT)	3.69E-09
53	53_56	Clostridium sp. UNIVR02 strain
53	53_57	Clostridium sp. UNIVR02 strain	COG0326	O	7.43E-20	HtpG	Molecular chaperone, HSP90 family			431943.CKL_2384			0	219855444	YP_002472566.1	hypothetical protein CKR_2101	Clostridium kluyveri NBRC 12016	0	pfam00149	3.13E-06	Metallophos	Calcineurin-like phosphoesterase	This family includes a diverse range of phosphoesterases, including protein phosphoserine phosphatases, nucleotidases, sphingomyelin phosphodiesterases and 2&apos;-3&apos; cAMP phosphodiesterases as well as nucleases such as bacterial SbcD or yeast MRE11
53	53_58	Clostridium sp. UNIVR02 strain								508765.CLL_A0936			5.00E-06	488769275	YP_007939069.1	RNA polymerase sigma factor, sigma-70 family	Clostridium pasteurianum BC1	4.08E-36
53	53_59	Clostridium sp. UNIVR02 strain								431943.CKL_3287			6.00E-38	488769276	YP_007939070.1	hypothetical protein Clopa_0331	Clostridium pasteurianum BC1	3.46E-40
53	53_60	Clostridium sp. UNIVR02 strain												488769277	YP_007939071.1	hypothetical protein Clopa_0332	Clostridium pasteurianum BC1	1.94E-16
53	53_61	Clostridium sp. UNIVR02 strain	COG4974	L	4.46E-07	XerD	Site-specific recombinase XerD			293826.Amet_2407	bactNOG12777	Integrase family protein	1.00E-31	488769278	YP_007939072.1	site-specific recombinase XerC	Clostridium pasteurianum BC1	5.67E-120	pfam00589	1.91E-11	Phage_integrase	Phage integrase family	Members of this family cleave DNA substrates by a series of staggered cuts, during which the protein becomes covalently linked to the DNA through a catalytic tyrosine residue at the carboxy end of the alignment
53	53_62	Clostridium sp. UNIVR02 strain	COG5484	S	5.38E-20	-	Uncharacterized conserved protein			293826.Amet_2408	bactNOG66612		1.00E-83	150390172	YP_001320221.1	YqaS	Alkaliphilus metalliredigens QYMF	1.81E-83
53	53_63	Clostridium sp. UNIVR02 strain
53	53_64	Clostridium sp. UNIVR02 strain								293826.Amet_2409	bactNOG50340	Phage-Related protein	1.00E-99	150390173	YP_001320222.1	hypothetical protein Amet_2409	Alkaliphilus metalliredigens QYMF	2.21E-99
53	53_65	Clostridium sp. UNIVR02 strain								293826.Amet_2410	bactNOG94687		5.00E-34	150390174	YP_001320223.1	hypothetical protein Amet_2410	Alkaliphilus metalliredigens QYMF	7.95E-34
53	53_66	Clostridium sp. UNIVR02 strain												390960104	YP_006423861.1	hypothetical protein Terro_4329	Terriglobus roseus DSM 18391	9.18E-20
53	53_67	Clostridium sp. UNIVR02 strain
53	53_68	Clostridium sp. UNIVR02 strain	COG4626	R	3.08E-66	-	Phage terminase-like protein, large subunit			293826.Amet_2411	bactNOG06457	Terminase	0	150390175	YP_001320224.1	phage terminase	Alkaliphilus metalliredigens QYMF	0	pfam03354	1.24E-52	Terminase_1	Phage Terminase	The majority of the members of this family are bacteriophage proteins, several of which are thought to be terminase large subunit proteins
53	53_69	Clostridium sp. UNIVR02 strain
53	53_70	Clostridium sp. UNIVR02 strain	COG4695	S	6.59E-10	-	Phage-related protein			293826.Amet_2412	bactNOG20921		2.00E-176	150390176	YP_001320225.1	phage portal protein	Alkaliphilus metalliredigens QYMF	3.60E-176	pfam04860	3.62E-23	Phage_portal	Phage portal protein	Bacteriophage portal proteins form a dodecamer and is located at a five-fold vertex of the viral capsid
53	53_71	Clostridium sp. UNIVR02 strain	COG3740	R	3.03E-31	-	Phage head maturation protease			293826.Amet_2413	bactNOG36527	Prohead protease	4.00E-70	150390177	YP_001320226.1	HK97 family phage prohead protease	Alkaliphilus metalliredigens QYMF	5.55E-70	pfam04586	8.81E-33	Peptidase_U35	Caudovirus prohead protease	Family of Caudovirus prohead proteases also found in a number of bacteria possibly as the result of horizontal transfer
53	53_72	Clostridium sp. UNIVR02 strain								293826.Amet_2414	bactNOG02808	Phage major capsid protein	7.00E-151	150390178	YP_001320227.1	putative major capsid protein	Alkaliphilus metalliredigens QYMF	1.11E-150	pfam05065	1.29E-12	Phage_capsid	Phage capsid family	Family of bacteriophage hypothetical proteins and capsid proteins
53	53_73	Clostridium sp. UNIVR02 strain								324057.Pjdr2_1544			1.00E-59	251795571	YP_003010302.1	hypothetical protein Pjdr2_1544	Paenibacillus sp. JDR-2	1.76E-59
53	53_74	Clostridium sp. UNIVR02 strain												402574795	YP_006624138.1	hypothetical protein Desmer_4461	Desulfosporosinus meridiei DSM 13257	2.29E-27
53	53_75	Clostridium sp. UNIVR02 strain	COG5614	R	6.54E-08	-	Bacteriophage head-tail adaptor			290402.Cbei_0911	bactNOG81228	Phage head-tail adaptor protein	9.00E-49	150015797	YP_001308051.1	phage head-tail adaptor	Clostridium beijerinckii NCIMB 8052	1.35E-48	pfam05521	6.45E-17	Phage_H_T_join	Phage head-tail joining protein
53	53_76	Clostridium sp. UNIVR02 strain								290402.Cbei_0912	bactNOG72317		2.00E-69	150015798	YP_001308052.1	hypothetical protein Cbei_0912	Clostridium beijerinckii NCIMB 8052	2.64E-69	pfam04883	1.62E-08	HK97-gp10_like	Bacteriophage HK97-gp10	putative tail-component	This family of proteins is found in the caudovirales
53	53_77	Clostridium sp. UNIVR02 strain								290402.Cbei_0913			3.00E-50	150015799	YP_001308053.1	hypothetical protein Cbei_0913	Clostridium beijerinckii NCIMB 8052	4.97E-50
53	53_78	Clostridium sp. UNIVR02 strain								290402.Cbei_0914	bactNOG62624	Phage-Like element pbsx protein XkdK	7.00E-150	150015800	YP_001308054.1	hypothetical protein Cbei_0914	Clostridium beijerinckii NCIMB 8052	1.02E-149	pfam04984	5.57E-21	Phage_sheath_1	Phage tail sheath protein	This family includes a variety of phage tail sheath proteins
53	53_79	Clostridium sp. UNIVR02 strain								290402.Cbei_0915	bactNOG70423	Phage-Like element pbsx protein XkdM	1.00E-60	150015801	YP_001308055.1	phage-like element pbsx protein XkdM	Clostridium beijerinckii NCIMB 8052	1.51E-60	pfam09393	1.61E-42	DUF2001	Protein of unknown function (DUF2001)	This family includes phage-like element PBSX protein whose structure adopts a beta barrel flanked with alpha helical regions
53	53_80	Clostridium sp. UNIVR02 strain
53	53_81	Clostridium sp. UNIVR02 strain
53	53_82	Clostridium sp. UNIVR02 strain	COG5280	S	1.12E-30	-	Phage-related minor tail protein			290402.Cbei_0917	bactNOG70322		8.00E-141	451817854	YP_007454055.1	phage tail tape measure protein	Clostridium saccharoperbutylacetonicum N1-4(HMT)	1.37E-163	pfam10145	2.07E-24	PhageMin_Tail	Phage-related minor tail protein	Members of this family are found in putative phage tail tape measure proteins
53	53_83	Clostridium sp. UNIVR02 strain	COG5263	R	4.79E-12	-	FOG: Glucan-binding domain (YG repeat)			290402.Cbei_0919			3.00E-101	150015805	YP_001308059.1	cell wall binding repeat-containing protein	Clostridium beijerinckii NCIMB 8052	4.48E-101
53	53_84	Clostridium sp. UNIVR02 strain								290402.Cbei_0920	bactNOG59148		2.00E-125	150015806	YP_001308060.1	hypothetical protein Cbei_0920	Clostridium beijerinckii NCIMB 8052	3.17E-125
53	53_85	Clostridium sp. UNIVR02 strain								290402.Cbei_0921			3.00E-12	150015807	YP_001308061.1	hypothetical protein Cbei_0921	Clostridium beijerinckii NCIMB 8052	3.89E-12	pfam10844	1.21E-16	DUF2577	Protein of unknown function (DUF2577)	This family of proteins has no known function
53	53_86	Clostridium sp. UNIVR02 strain								290402.Cbei_0922	bactNOG75946		4.00E-36	150015808	YP_001308062.1	hypothetical protein Cbei_0922	Clostridium beijerinckii NCIMB 8052	6.61E-36	pfam10934	2.34E-30	DUF2634	Protein of unknown function (DUF2634)	Some members in this family of proteins are annotated as phage related, xkdS however currently there is no known function
53	53_87	Clostridium sp. UNIVR02 strain	COG3299	S	6.68E-40	XkdT	Uncharacterized homolog of phage Mu protein gp47			290402.Cbei_0923	bactNOG59326		0	150015809	YP_001308063.1	baseplate J family protein	Clostridium beijerinckii NCIMB 8052	0	pfam04865	8.72E-39	Baseplate_J	Baseplate J-like protein	The P2 bacteriophage J protein lies at the edge of the baseplate
53	53_88	Clostridium sp. UNIVR02 strain								508767.CLH_0899			3.00E-99	550919946	YP_008676538.1	hypothetical protein CLSA_c35400	Clostridium saccharobutylicum DSM 13864	7.23E-162
53	53_89	Clostridium sp. UNIVR02 strain								290402.Cbei_0925			1.00E-105	150015811	YP_001308065.1	phage-like element pbsx protein XkdT	Clostridium beijerinckii NCIMB 8052	1.64E-105	pfam10076	7.02E-43	DUF2313	Uncharacterized protein conserved in bacteria (DUF2313)	Members of this family of proteins comprise various hypothetical and putative bacteriophage tail proteins
53	53_90	Clostridium sp. UNIVR02 strain								508767.CLH_0901			2.00E-07	451817857	YP_007454058.1	hypothetical protein Cspa_c10280	Clostridium saccharoperbutylacetonicum N1-4(HMT)	8.48E-26
53	53_91	Clostridium sp. UNIVR02 strain												451817589	YP_007453790.1	hypothetical protein Cspa_c07590	Clostridium saccharoperbutylacetonicum N1-4(HMT)	5.55E-39
53	53_92	Clostridium sp. UNIVR02 strain								508765.CLL_A2244			5.00E-15	187933216	YP_001886433.1	hypothetical protein CLL_A2244	Clostridium botulinum B str. Eklund 17B	6.98E-15
53	53_93	Clostridium sp. UNIVR02 strain	COG0778	C	1.07E-30	NfnB	Nitroreductase			515621.CLJ_B1499	bactNOG41627	Nitroreductase	3.00E-63	302390065	YP_003825886.1	nitroreductase	Thermosediminibacter oceani DSM 16646	2.31E-64	pfam00881	4.79E-33	Nitroreductase	Nitroreductase family	The nitroreductase family comprises a group of FMN- or FAD-dependent and NAD(P)H-dependent enzymes able to metabolize nitrosubstituted compounds
53	53_94	Clostridium sp. UNIVR02 strain	COG1733	K	1.38E-34	-	Predicted transcriptional regulators			290402.Cbei_4971	bactNOG46463	Transcriptional regulator protein	1.00E-57	302873103	YP_003841736.1	HxlR family transcriptional regulator	Clostridium cellulovorans 743B	5.65E-69	pfam01638	2.22E-29	HxlR	HxlR-like helix-turn-helix	HxlR, a member of this family, is a DNA-binding protein that acts as a positive regulator of the formaldehyde-inducible hxlAB operon in Bacillus subtilis
53	53_95	Clostridium sp. UNIVR02 strain	COG1733	K	2.15E-38	-	Predicted transcriptional regulators			441772.CLI_3542	bactNOG29970	Transcriptional regulator protein	3.00E-38	291287850	YP_003504666.1	HxlR family transcriptional regulator	Denitrovibrio acetiphilus DSM 12809	3.34E-42	pfam01638	1.74E-37	HxlR	HxlR-like helix-turn-helix	HxlR, a member of this family, is a DNA-binding protein that acts as a positive regulator of the formaldehyde-inducible hxlAB operon in Bacillus subtilis
53	53_96	Clostridium sp. UNIVR02 strain	COG0778	C	1.73E-25	NfnB	Nitroreductase			272562.CA_C2508	bactNOG35366	Nitroreductase family protein	2.00E-86	384459234	YP_005671654.1	Nitroreductase family protein	Clostridium acetobutylicum EA 2018	3.21E-86	pfam00881	8.05E-34	Nitroreductase	Nitroreductase family	The nitroreductase family comprises a group of FMN- or FAD-dependent and NAD(P)H-dependent enzymes able to metabolize nitrosubstituted compounds
55	55_1	NA	COG1126	E	9.65E-27	GlnQ	ABC-type polar amino acid transport system, ATPase component			272620.KPN_01898	bactNOG00298	ABC transporter, ATP-binding protein	2.00E-28	298717427	YP_003730069.1	ABC transport system ATP-binding protein	Pantoea vagans C9-1	1.19E-33
55	55_2	NA	COG0834	ET	1.07E-35	HisJ	ABC-type amino acid transport/signal transduction systems, periplasmic component/domain	K02030	http://www.kegg.jp/dbget-bin/www_bget?ko:K02030	272620.KPN_01897	bactNOG16077		1.00E-142	298717426	YP_003730068.1	ABC transport system periplasmic solute-binding protein	Pantoea vagans C9-1	0	pfam00497	7.54E-42	SBP_bac_3	Bacterial extracellular solute-binding proteins	family 3
55	55_3	NA	COG0127	F	1.30E-37	-	Xanthosine triphosphate pyrophosphatase			379731.PST_1578	bactNOG98806		2.00E-72	298717425	YP_003730067.1	nucleoside-triphosphatase	Pantoea vagans C9-1	7.28E-132	pfam01725	2.17E-50	Ham1p_like	Ham1 family	This family consists of the HAM1 protein and hypothetical archaeal bacterial and C
55	55_4	NA	COG3141	S	1.94E-21	-	Uncharacterized protein conserved in bacteria	K09918	http://www.kegg.jp/dbget-bin/www_bget?ko:K09918	399742.Ent638_1887	bactNOG47613		1.00E-42	298717422	YP_003730064.1	hypothetical protein Pvag_pPag30323	Pantoea vagans C9-1	1.43E-63	pfam07130	1.08E-29	YebG	YebG protein	This family consists of several bacterial YebG proteins of around 75 residues in length
55	55_5	NA	COG3711	K	1.44E-36	BglG	Transcriptional antiterminator			399742.Ent638_2741	bactNOG57421	Antiterminator protein	5.00E-120	298717419	YP_003730061.1	cryptic beta-glucoside bgl operon antiterminator	Pantoea vagans C9-1	2.22E-127	pfam00874	2.05E-20	PRD	PRD domain	The PRD domain (for PTS Regulation Domain), is the phosphorylatable regulatory domain found in bacterial transcriptional antiterminator such as BglG, SacY and LicT, as well as in activators such as MtlR and LevR
55	55_6	NA
55	55_7	NA	COG1263	G	1.67E-66	PtsG	Phosphotransferase system IIC components, glucose/maltose/N-acetylglucosamine-specific			399742.Ent638_2740	bactNOG05323	PTS system, beta-glucoside-specific protein	0	298717418	YP_003730060.1	PTS system beta-glucoside-specific transporter subunit IIABC	Pantoea vagans C9-1	0	pfam00358	3.77E-47	PTS_EIIA_1	phosphoenolpyruvate-dependent sugar phosphotransferase system	EIIA 1
55	55_8	NA	COG2723	G	1.05E-67	BglB	Beta-glucosidase/6-phospho-beta-glucosidase/beta-galactosidase			399742.Ent638_2739	bactNOG00551	Beta-Glucosidase	4.00E-103	298717417	YP_003730059.1	6-phospho-beta-glucosidase	Pantoea vagans C9-1	2.10E-109	pfam00232	3.63E-52	Glyco_hydro_1	Glycosyl hydrolase family 1
55	55_9	NA	COG3177	S	3.05E-13	-	Uncharacterized conserved protein			9913.ENSBTAP00000047491			1.00E-31	298717416	YP_003730058.1	hypothetical protein Pvag_pPag30317	Pantoea vagans C9-1	1.37E-39
55	55_10	NA
55	55_11	NA								561230.PC1_2086	bactNOG01444	Methyl-Accepting chemotaxis protein	1.00E-83	298717415	YP_003730057.1	HTH-type transcriptional regulator	Pantoea vagans C9-1	1.42E-105
57	57_1	Clostridium sp. UNIVR01 strain								340099.Teth39_0411	bactNOG44621	Transcriptional activator protein	8.00E-87	451819740	YP_007455941.1	transcriptional regulator, XRE family	Clostridium saccharoperbutylacetonicum N1-4(HMT)	1.75E-95	pfam01381	2.11E-06	HTH_3	Helix-turn-helix	This large family of DNA binding helix-turn helix proteins includes Cro and CI
57	57_2	Clostridium sp. UNIVR01 strain								441772.CLI_1934			4.00E-14	488771495	YP_007941289.1	HTH domain-containing protein	Clostridium pasteurianum BC1	4.05E-25	pfam13730	7.76E-06	HTH_36	Helix-turn-helix domain
57	57_3	Clostridium sp. UNIVR01 strain	COG4974	L	6.04E-15	XerD	Site-specific recombinase XerD			198094.BA_5363	bactNOG34390	Phage integrase family	6.00E-26	557606325	YP_008774436.1	tyrosine recombinase XerD	Clostridium tetani 12124569	3.13E-33	pfam00589	3.28E-11	Phage_integrase	Phage integrase family	Members of this family cleave DNA substrates by a series of staggered cuts, during which the protein becomes covalently linked to the DNA through a catalytic tyrosine residue at the carboxy end of the alignment
57	57_4	Clostridium sp. UNIVR01 strain	COG0217	S	8.11E-123	-	Uncharacterized conserved protein			272562.CA_C2295	bactNOG00218		2.00E-129	488771717	YP_007941511.1	DNA-binding regulatory protein, YebC/PmpR family	Clostridium pasteurianum BC1	1.34E-149	pfam01709	3.43E-124	Transcrip_reg	Transcriptional regulator	This is a family of transcriptional regulators
57	57_5	Clostridium sp. UNIVR01 strain	COG1739	S	2.31E-57	-	Uncharacterized conserved protein			431943.CKL_3149	bactNOG26320		7.00E-80	488771718	YP_007941512.1	uncharacterized protein, YigZ family	Clostridium pasteurianum BC1	8.05E-93	pfam01205	1.13E-51	UPF0029	Uncharacterized protein family UPF0029
57	57_6	Clostridium sp. UNIVR01 strain								386415.NT01CX_1817			2.00E-77	488771719	YP_007941513.1	hypothetical protein Clopa_3008	Clostridium pasteurianum BC1	1.95E-89	pfam13646	1.25E-09	HEAT_2	HEAT repeats	This family includes multiple HEAT repeats
57	57_7	Clostridium sp. UNIVR01 strain	COG1167	KE	3.31E-130	ARO8	Transcriptional regulators containing a DNA-binding HTH domain and an aminotransferase domain (MocR family) and their eukaryotic orthologs			272562.CA_C2297	bactNOG01662	Transcriptional regulator, GntR family protein	0	488771720	YP_007941514.1	transcriptional regulator with HTH domain and aminotransferase domain	Clostridium pasteurianum BC1	0	pfam00155	1.74E-18	Aminotran_1_2	Aminotransferase class I and II
57	57_8	Clostridium sp. UNIVR01 strain						K07076	http://www.kegg.jp/dbget-bin/www_bget?ko:K07076	272562.CA_C2298	bactNOG97066		5.00E-111	384459025	YP_005671445.1	nucleotidyltransferase	Clostridium acetobutylicum EA 2018	6.73E-111	pfam01909	4.22E-08	NTP_transf_2	Nucleotidyltransferase domain	Members of this family belong to a large family of nucleotidyltransferases
57	57_9	Clostridium sp. UNIVR01 strain	COG2262	R	4.84E-168	HflX	GTPases	K03665	http://www.kegg.jp/dbget-bin/www_bget?ko:K03665	386415.NT01CX_1813	bactNOG00121	Gtp-Binding protein	0	488771721	YP_007941515.1	GTP-binding protein HflX	Clostridium pasteurianum BC1	0	pfam01926	1.75E-23	MMR_HSR1	50S ribosome-binding GTPase	The full-length GTPase protein is required for the complete activity of the protein of interacting with the 50S ribosome and binding of both adenine and guanine nucleotides, with a preference for guanine nucleotide
57	57_10	Clostridium sp. UNIVR01 strain	COG0634	F	3.23E-67	Hpt	Hypoxanthine-guanine phosphoribosyltransferase	K00760	http://www.kegg.jp/dbget-bin/www_bget?ko:K00760	290402.Cbei_4228	bactNOG23482	Hypoxanthine phosphoribosyltransferase	2.00E-89	150019040	YP_001311294.1	hypoxanthine phosphoribosyltransferase	Clostridium beijerinckii NCIMB 8052	3.18E-89	pfam00156	3.10E-17	Pribosyltran	Phosphoribosyl transferase domain	This family includes a range of diverse phosphoribosyl transferase enzymes
57	57_11	Clostridium sp. UNIVR01 strain								498214.CLK_2475			3.00E-75	488771722	YP_007941516.1	sporulation protein YunB	Clostridium pasteurianum BC1	6.25E-88	pfam09560	2.16E-36	Spore_YunB	Sporulation protein YunB (Spo_YunB)	Spo_YunB is the sporulation protein YunB
57	57_12	Clostridium sp. UNIVR01 strain	COG0744	M	1.39E-147	MrcB	Membrane carboxypeptidase (penicillin-binding protein)	K05366	http://www.kegg.jp/dbget-bin/www_bget?ko:K05366	272562.CA_C2301	bactNOG93012		0	488771723	YP_007941517.1	penicillin-binding protein, 1A family	Clostridium pasteurianum BC1	0	pfam00912	6.73E-67	Transgly	Transglycosylase	The penicillin-binding proteins are bifunctional proteins consisting of transglycosylase and transpeptidase in the N- and C-terminus respectively
57	57_13	Clostridium sp. UNIVR01 strain						K06407	http://www.kegg.jp/dbget-bin/www_bget?ko:K06407	212717.CTC02243	bactNOG67097	Stage V sporulation protein AE	1.00E-56	28211844	NP_782788.1	stage V sporulation protein AE	Clostridium tetani E88	1.69E-56	pfam03862	5.72E-38	SpoVA	SpoVA protein	Members of this family are all transcribed from the spoVA operon
57	57_14	Clostridium sp. UNIVR01 strain						K06406	http://www.kegg.jp/dbget-bin/www_bget?ko:K06406	212717.CTC02244	bactNOG13276	Stage V sporulation protein AD	1.00E-177	488771726	YP_007941520.1	stage V sporulation protein AD	Clostridium pasteurianum BC1	0	pfam07451	0	SpoVAD	Stage V sporulation protein AD (SpoVAD)	This family contains the bacterial stage V sporulation protein AD (SpoVAD), which is approximately 340 residues long
57	57_15	Clostridium sp. UNIVR01 strain						K06405	http://www.kegg.jp/dbget-bin/www_bget?ko:K06405	212717.CTC02245			1.00E-74	488771727	YP_007941521.1	stage V sporulation protein AC	Clostridium pasteurianum BC1	1.40E-80	pfam03862	1.14E-55	SpoVA	SpoVA protein	Members of this family are all transcribed from the spoVA operon
57	57_16	Clostridium sp. UNIVR01 strain	COG1191	K	1.35E-68	FliA	DNA-directed RNA polymerase specialized sigma subunit	K03091	http://www.kegg.jp/dbget-bin/www_bget?ko:K03091	431943.CKL_3154	bactNOG06755	Sporulation sigma factor SigF; sigma factors are initiation factors that promote the attachment of RNA polymerase to specific initiation sites and are then released; this sigma factor is responsible for the expression of sporulation specific genes and is expressed in the prespore at the onset of sporulation. Interaction with spoIIAB inhibits sigma F activity throughout the cell before the formati…	8.00E-131	488771728	YP_007941522.1	RNA polymerase sigma-F factor	Clostridium pasteurianum BC1	5.41E-143	pfam04542	5.07E-18	Sigma70_r2	Sigma-70 region 2	Region 2 of sigma-70 is the most conserved region of the entire protein
57	57_17	Clostridium sp. UNIVR01 strain	COG2172	T	6.09E-38	RsbW	Anti-sigma regulatory factor (Ser/Thr protein kinase)			431943.CKL_3155	bactNOG34129	Binds to sigma F and blocks its ability to form an RNA polymerase holoenzyme (E-sigma F). Phosphorylates SpoIIAA on a serine residue. This phosphorylation may enable SpoIIAA to act as an anti-anti-sigma factor that counteracts SpoIIAB and thus releases sigma F from inhibition	3.00E-62	554379076	YP_008698775.1	anti-sigma regulatory factor, serine/threonine protein kinase	Clostridium autoethanogenum DSM 10061	3.30E-66	pfam13581	1.87E-28	HATPase_c_2	Histidine kinase-like ATPase domain
57	57_18	Clostridium sp. UNIVR01 strain	COG1366	T	2.05E-17	SpoIIAA	Anti-anti-sigma regulatory factor (antagonist of anti-sigma factor)	K06378	http://www.kegg.jp/dbget-bin/www_bget?ko:K06378	536232.CLM_3494	bactNOG46503	Anti-Sigma factor antagonist	5.00E-42	488771730	YP_007941524.1	anti-sigma F factor antagonist	Clostridium pasteurianum BC1	1.32E-52	pfam01740	9.98E-25	STAS	STAS domain	The STAS (after Sulphate Transporter and AntiSigma factor antagonist) domain is found in the C terminal region of Sulphate transporters and bacterial antisigma factor antagonists
57	57_19	Clostridium sp. UNIVR01 strain								386415.NT01CX_1803	bactNOG10801	Modification methylase	0	488771732	YP_007941526.1	type I restriction-modification system methyltransferase subunit	Clostridium pasteurianum BC1	0	pfam13659	4.73E-12	Methyltransf_26	Methyltransferase domain	This family contains methyltransferase domains
63	63_1	NA	COG1853	R	5.49E-24	-	Conserved protein/domain typically associated with flavoprotein oxygenases, DIM6/NTAB family			399741.Spro_1819	bactNOG20007	Flavin reductase	2.00E-46	308186320	YP_003930451.1	4-hydroxyphenylacetate-3-hydroxylase	Pantoea vagans C9-1	7.83E-57	pfam01613	9.08E-21	Flavin_Reduct	Flavin reductase like domain	This is a flavin reductase family consisting of enzymes known to be flavin reductases as well as various oxidoreductase and monooxygenase components
63	63_2	NA	COG0596	R	1.56E-07	MhpC	Predicted hydrolases or acyltransferases (alpha/beta hydrolase superfamily)			399741.Spro_1820	bactNOG00183	Alpha/Beta hydrolase fold	1.00E-54	317047621	YP_004115269.1	pyrimidine utilization protein D	Pantoea sp. At-9b	4.77E-75	pfam12697	2.60E-07	Abhydrolase_6	Alpha/beta hydrolase family	This family contains alpha/beta hydrolase enzymes of diverse specificity
67	67_1	Lactobacillales sp. UNIVR03 strain	COG1461	R	0	-	Predicted kinase related to dihydroxyacetone kinase	K07030	http://www.kegg.jp/dbget-bin/www_bget?ko:K07030	226185.EF3114	bactNOG07656	Glycerone kinase	0	529232806	YP_008393618.1	DAK2 domain fusion protein YloV	Enterococcus faecium Aus0085	0	pfam13684	1.22E-160	Dak1_2	Dihydroxyacetone kinase family	This is the kinase domain of the dihydroxyacetone kinase family
67	67_2	Lactobacillales sp. UNIVR03 strain	COG1302	S	3.08E-35	-	Uncharacterized protein conserved in bacteria			226185.EF3115	bactNOG44362		6.00E-68	478483953	YP_007751534.1	alkaline-shock protein	Enterococcus casseliflavus EC20	2.41E-71	pfam03780	6.95E-30	Asp23	Asp23 family	The alkaline shock protein Asp23 was identified as an alkaline shock protein that was expressed in a sigmaB-dependent manner in Staphylococcus aureus
67	67_3	Lactobacillales sp. UNIVR03 strain	COG0227	J	6.15E-19	RpmB	Ribosomal protein L28	K02902	http://www.kegg.jp/dbget-bin/www_bget?ko:K02902	226185.EF3116	bactNOG54458	50S ribosomal protein L28	3.00E-36	478483952	YP_007751533.1	50S ribosomal protein L28	Enterococcus casseliflavus EC20	1.03E-36	pfam00830	1.24E-15	Ribosomal_L28	Ribosomal L28 family	The ribosomal 28 family includes L28 proteins from bacteria and chloroplasts
67	67_4	Lactobacillales sp. UNIVR03 strain	COG4485	S	0	-	Predicted membrane protein			226185.EF0032	bactNOG39493		0	447911613	YP_007393025.1	ABC transporter, permease protein	Enterococcus faecium NRRL B-2354	0	pfam09586	0	YfhO	Bacterial membrane protein YfhO	This protein is a conserved membrane protein
67	67_5	Lactobacillales sp. UNIVR03 strain	COG1028	IQR	4.87E-68	FabG	Dehydrogenases with different specificities (related to short-chain alcohol dehydrogenases)	K00069	http://www.kegg.jp/dbget-bin/www_bget?ko:K00069	444177.Bsph_2239	bactNOG18697	Short-Chain dehydrogenase/reductase SDR	7.00E-91	169827776	YP_001697934.1	3-ketoacyl-ACP reductase	Lysinibacillus sphaericus C3-41	9.96E-91	pfam00106	7.28E-34	adh_short	short chain dehydrogenase	This family contains a wide variety of dehydrogenases
67	67_6	Lactobacillales sp. UNIVR03 strain												478485365	YP_007752946.1	hypothetical protein ECBG_01081	Enterococcus casseliflavus EC20	1.57E-29
67	67_7	Lactobacillales sp. UNIVR03 strain	COG4658	C	4.12E-69	RnfD	Predicted NADH:ubiquinone oxidoreductase, subunit RnfD			340099.Teth39_2123	bactNOG03402	Electron transport complex protein	3.00E-73	478485364	YP_007752945.1	electron transport complex, rnfabcdge type, D subunit	Enterococcus casseliflavus EC20	1.34E-121	pfam03116	3.93E-104	NQR2_RnfD_RnfE	NQR2	RnfD	RnfE family	This family of bacterial proteins includes a sodium-translocating NADH-ubiquinone oxidoreductase (i
67	67_8	Lactobacillales sp. UNIVR03 strain	COG4656	C	9.47E-52	RnfC	Predicted NADH:ubiquinone oxidoreductase, subunit RnfC			413999.CBO0368	bactNOG00945	Electron transport complex protein	5.00E-39	478485363	YP_007752944.1	electron transport complex, rnfabcdge type, C subunit	Enterococcus casseliflavus EC20	9.55E-74	pfam13534	7.93E-09	Fer4_17	4Fe-4S dicluster domain	This family includes proteins containing domains which bind to iron-sulfur clusters
76	76_1	NA	COG0861	P	3.26E-13	TerC	Membrane protein TerC, possibly involved in tellurium resistance			634499.EpC_05630	bactNOG00207	Protein involved in response to tellurium ion	1.00E-71	308188199	YP_003932330.1	TerC family protein ygjT	Pantoea vagans C9-1	5.19E-84	pfam03741	5.75E-12	TerC	Integral membrane protein TerC family	This family contains a number of integral membrane proteins that also contains the TerC protein
76	76_2	NA
77	77_1	NA	COG0797	M	7.57E-30	RlpA	Lipoproteins			634499.EpC_24900	bactNOG01308	Rare lipoprotein A	4.00E-72	308186018	YP_003930149.1	Rare lipoprotein A	Pantoea vagans C9-1	6.18E-97	pfam03330	7.58E-12	DPBB_1	Rare lipoprotein A (RlpA)-like double-psi beta-barrel	Rare lipoprotein A (RlpA) contains a conserved region that has the double-psi beta-barrel (DPBB) fold
80	80_1	Clostridium sp. UNIVR01 strain	COG1070	G	6.89E-22	XylB	Sugar (pentulose and hexulose) kinases			272562.CA_C1344	bactNOG15963	Carbohydrate kinase	1.00E-84	554379998	YP_008699697.1	Carbohydrate kinase, FGGY	Clostridium autoethanogenum DSM 10061	4.00E-89	pfam00370	2.90E-09	FGGY_N	FGGY family of carbohydrate kinases	N-terminal domain	This domain adopts a ribonuclease H-like fold and is structurally related to the C-terminal domain
86	86_1	Clostridium sp. UNIVR01 strain	COG2206	T	7.71E-65	-	HD-GYP domain			290402.Cbei_4139			2.00E-114	554378701	YP_008698400.1	putative metal dependent phosphohydrolase	Clostridium autoethanogenum DSM 10061	1.81E-124	pfam13487	1.47E-13	HD_5	HD domain	HD domains are metal dependent phosphohydrolases
86	86_2	Clostridium sp. UNIVR01 strain	COG0163	H	8.84E-97	UbiX	3-polyprenyl-4-hydroxybenzoate decarboxylase	K03186	http://www.kegg.jp/dbget-bin/www_bget?ko:K03186	220668.lp_0271	bactNOG04869	3-Octaprenyl-4-Hydroxybenzoate carboxy-lyase	3.00E-74	451822097	YP_007458298.1	polyprenyl P-hydroxybenzoate and phenylacrylic acid decarboxylase	Clostridium saccharoperbutylacetonicum N1-4(HMT)	2.34E-100	pfam02441	3.18E-39	Flavoprotein	Flavoprotein	This family contains diverse flavoprotein enzymes
86	86_3	Clostridium sp. UNIVR01 strain								351160.RRC450	arNOG01893		5.00E-13	374325250	YP_005078379.1	hypothetical protein HPL003_27220	Paenibacillus terrae HPL-003	8.14E-20
86	86_4	Clostridium sp. UNIVR01 strain								224308.BSU03651	bactNOG49917	4-Hydroxybenzoate decarboxylase	7.00E-21	451818963	YP_007455164.1	hypothetical protein Cspa_c21440	Clostridium saccharoperbutylacetonicum N1-4(HMT)	1.55E-28
86	86_5	Clostridium sp. UNIVR01 strain	COG0043	H	2.68E-152	UbiD	3-polyprenyl-4-hydroxybenzoate decarboxylase and related decarboxylases			264732.Moth_0381	bactNOG13658	4-Hydroxybenzoate decarboxylase	0	451818962	YP_007455163.1	phenolic acid decarboxylase subunit C	Clostridium saccharoperbutylacetonicum N1-4(HMT)	0	pfam01977	1.68E-152	UbiD	3-octaprenyl-4-hydroxybenzoate carboxy-lyase	This family has been characterized as 3-octaprenyl-4- hydroxybenzoate carboxy-lyase enzymes
86	86_6	Clostridium sp. UNIVR01 strain
86	86_7	Clostridium sp. UNIVR01 strain	COG0840	NT	3.75E-18	Tar	Methyl-accepting chemotaxis protein			498761.HM1_3021	bactNOG35800	Methyl-Accepting chemotaxis protein	4.00E-66	167631040	YP_001681539.1	methyl-accepting chemotaxis protein	Heliobacterium modesticaldum Ice1	5.40E-66	pfam00015	8.46E-18	MCPsignal	Methyl-accepting chemotaxis protein (MCP) signalling domain	This domain is thought to transduce the signal to CheA since it is highly conserved in very diverse MCPs
86	86_8	Clostridium sp. UNIVR01 strain								272562.CA_C0207	bactNOG77441		1.00E-38	384456928	YP_005669348.1	hypothetical protein CEA_G0212	Clostridium acetobutylicum EA 2018	1.78E-38
86	86_9	Clostridium sp. UNIVR01 strain								205922.Pfl01_5512	bactNOG04368		0	330502742	YP_004379611.1	hypothetical protein	Pseudomonas mendocina NK-01	0	pfam01326	6.83E-22	PPDK_N	Pyruvate phosphate dikinase	PEP/pyruvate binding domain	This enzyme catalyses the reversible conversion of ATP to AMP, pyrophosphate and phosphoenolpyruvate (PEP)
86	86_10	Clostridium sp. UNIVR01 strain	COG0241	E	2.01E-34	HisB	Histidinol phosphatase and related phosphatases			324057.Pjdr2_4049	bactNOG50529	Phosphatase	6.00E-56	251798034	YP_003012765.1	hypothetical protein Pjdr2_4049	Paenibacillus sp. JDR-2	8.74E-56	pfam13242	1.75E-13	Hydrolase_like	HAD-hyrolase-like
86	86_11	Clostridium sp. UNIVR01 strain	COG3594	G	9.28E-23	NolL	Fucose 4-O-acetylase and related acetyltransferases			195103.CPF_1110	bactNOG30562		2.00E-55	110800627	YP_695556.1	acyltransferase	Clostridium perfringens ATCC 13124	2.64E-55	pfam01757	3.89E-06	Acyl_transf_3	Acyltransferase family	This family includes a range of acyltransferase enzymes
86	86_12	Clostridium sp. UNIVR01 strain	COG0791	M	5.36E-32	Spr	Cell wall-associated hydrolases (invasion-associated proteins)			272562.CA_C2663			7.00E-49	488769632	YP_007939426.1	cell wall-associated hydrolase, invasion-associated protein	Clostridium pasteurianum BC1	2.85E-58	pfam00877	1.28E-31	NLPC_P60	NlpC/P60 family	The function of this domain is unknown
86	86_13	Clostridium sp. UNIVR01 strain	COG2755	E	3.15E-10	TesA	Lysophospholipase L1 and related esterases			340099.Teth39_2204	bactNOG25093		1.00E-78	410661309	YP_006913680.1	Lysophospholipase L1-related esterase	Dehalobacter sp. CF	2.17E-84	pfam13472	7.99E-20	Lipase_GDSL_2	GDSL-like Lipase/Acylhydrolase family	This family of presumed lipases and related enzymes are similar to pfam00657
86	86_14	Clostridium sp. UNIVR01 strain	COG0642	T	9.53E-50	BaeS	Signal transduction histidine kinase			290402.Cbei_2984			0	488770749	YP_007940543.1	signal transduction histidine kinase	Clostridium pasteurianum BC1	0	pfam02518	1.11E-33	HATPase_c	Histidine kinase-	DNA gyrase B-	and HSP90-like ATPase	This family represents the structurally related ATPase domains of histidine kinase, DNA gyrase B and HSP90
86	86_15	Clostridium sp. UNIVR01 strain	COG1937	S	2.01E-24	-	Uncharacterized protein conserved in bacteria			272562.CA_C3656	bactNOG43610		1.00E-44	488772618	YP_007942412.1	hypothetical protein Clopa_3990	Clostridium pasteurianum BC1	6.56E-45	pfam02583	3.78E-22	Trns_repr_metal	Metal-sensitive transcriptional repressor	This is a family of metal-sensitive repressors, involved in resistance to metal ions
86	86_16	Clostridium sp. UNIVR01 strain
86	86_17	Clostridium sp. UNIVR01 strain
86	86_18	Clostridium sp. UNIVR01 strain	COG2217	P	1.93E-102	ZntA	Cation transport ATPase			138119.DSY4510	bactNOG02101	P-Type ATPase	4.00E-124	431793168	YP_007220073.1	copper/silver-translocating P-type ATPase	Desulfitobacterium dichloroeliminans LMG P-21439	1.92E-124	pfam00702	3.81E-19	Hydrolase	haloacid dehalogenase-like hydrolase	This family is structurally different from the alpha/beta hydrolase family (pfam00561)
86	86_19	Clostridium sp. UNIVR01 strain	COG0745	TK	1.75E-82	OmpR	Response regulators consisting of a CheY-like receiver domain and a winged-helix DNA-binding domain			441772.CLI_1126	bactNOG00125	Regulator protein	1.00E-111	488770750	YP_007940544.1	response regulator with CheY-like receiver domain and winged-helix DNA-binding domain	Clostridium pasteurianum BC1	1.98E-115	pfam00486	1.37E-30	Trans_reg_C	Transcriptional regulatory protein	C terminal
86	86_20	Clostridium sp. UNIVR01 strain	COG2836	S	1.40E-63	-	Uncharacterized conserved protein	K09792	http://www.kegg.jp/dbget-bin/www_bget?ko:K09792	290402.Cbei_1435	bactNOG18792	Protein involved in cytochrome complex assembly	0	150016315	YP_001308569.1	heavy metal transport/detoxification protein	Clostridium beijerinckii NCIMB 8052	0	pfam13386	2.85E-60	DsbD_2	Cytochrome C biogenesis protein transmembrane region
86	86_21	Clostridium sp. UNIVR01 strain	COG0840	NT	3.36E-07	Tar	Methyl-accepting chemotaxis protein			536232.CLM_1529			1.00E-23	451817416	YP_007453617.1	methyl-accepting chemotaxis protein TlpA	Clostridium saccharoperbutylacetonicum N1-4(HMT)	5.38E-26	pfam12729	2.30E-27	4HB_MCP_1	Four helix bundle sensory module for signal transduction	This family is a four helix bundle that operates as a ubiquitous sensory module in prokaryotic signal-transduction
86	86_22	Clostridium sp. UNIVR01 strain	COG1414	K	4.25E-94	IclR	Transcriptional regulator			386415.NT01CX_1476	bactNOG23651	Transcriptional regulator protein	1.00E-115	488773436	YP_007943230.1	transcriptional regulator	Clostridium pasteurianum BC1	3.21E-135	pfam01614	2.61E-33	IclR	Bacterial transcriptional regulator	This family of bacterial transcriptional regulators includes the glycerol operon regulatory protein and acetate operon repressor both of which are members of the iclR family
86	86_23	Clostridium sp. UNIVR01 strain	COG0800	G	6.44E-77	Eda	2-keto-3-deoxy-6-phosphogluconate aldolase	K01625	http://www.kegg.jp/dbget-bin/www_bget?ko:K01625	386415.NT01CX_1477	bactNOG24811	2-Dehydro-3-Deoxyphosphogluconate aldolase/4-hydroxy-2-oxoglutarate aldolase	9.00E-121	488773435	YP_007943229.1	Entner-Doudoroff aldolase	Clostridium pasteurianum BC1	9.70E-131	pfam01081	3.79E-38	Aldolase	KDPG and KHG aldolase	This family includes the following members: 4-hydroxy-2-oxoglutarate aldolase (KHG-aldolase) Phospho-2-dehydro-3-deoxygluconate aldolase (KDPG-aldolase)
86	86_24	Clostridium sp. UNIVR01 strain	COG0524	G	2.49E-40	RbsK	Sugar kinases, ribokinase family	K00874	http://www.kegg.jp/dbget-bin/www_bget?ko:K00874	386415.NT01CX_1478	bactNOG03765	Pfkb domain protein	3.00E-158	488773434	YP_007943228.1	sugar kinase, ribokinase	Clostridium pasteurianum BC1	0	pfam00294	9.10E-28	PfkB	pfkB family carbohydrate kinase	This family includes a variety of carbohydrate and pyrimidine kinases
86	86_25	Clostridium sp. UNIVR01 strain	COG2186	K	3.22E-56	FadR	Transcriptional regulators			272562.CA_C3603	bactNOG11084	Transcriptional regulator protein	5.00E-130	384460322	YP_005672742.1	Transcriptional regulator, FadR family	Clostridium acetobutylicum EA 2018	6.95E-130	pfam07729	2.81E-22	FCD	FCD domain	This domain is the C-terminal ligand binding domain of many members of the GntR family
86	86_26	Clostridium sp. UNIVR01 strain	COG0129	EG	0	IlvD	Dihydroxyacid dehydratase/phosphogluconate dehydratase	K01687	http://www.kegg.jp/dbget-bin/www_bget?ko:K01687	272562.CA_C3604	bactNOG03280	Dihydroxy-Acid dehydratase	0	488773431	YP_007943225.1	dihydroxyacid dehydratase/phosphogluconate dehydratase	Clostridium pasteurianum BC1	0	pfam00920	0	ILVD_EDD	Dehydratase family
86	86_27	Clostridium sp. UNIVR01 strain	COG2610	GE	1.48E-130	GntT	H+/gluconate symporter and related permeases	K06157	http://www.kegg.jp/dbget-bin/www_bget?ko:K06157	272562.CA_C3605	bactNOG00975	Gluconate protein	0	384460324	YP_005672744.1	High affinity gluconate/L-idonate permease	Clostridium acetobutylicum EA 2018	0	pfam02447	3.72E-173	GntP_permease	GntP family permease	This is a family of integral membrane permeases that are involved in gluconate uptake
86	86_28	Clostridium sp. UNIVR01 strain	COG1802	K	7.12E-46	GntR	Transcriptional regulators			290402.Cbei_4660	bactNOG24943	Transcriptional regulator, GntR family protein	3.00E-107	150019470	YP_001311724.1	GntR family transcriptional regulator	Clostridium beijerinckii NCIMB 8052	4.25E-107	pfam07729	7.45E-21	FCD	FCD domain	This domain is the C-terminal ligand binding domain of many members of the GntR family
86	86_29	Clostridium sp. UNIVR01 strain	COG1312	G	1.66E-169	UxuA	D-mannonate dehydratase	K01686	http://www.kegg.jp/dbget-bin/www_bget?ko:K01686	290402.Cbei_4659	bactNOG03538	Mannonate dehydratase	0	150019469	YP_001311723.1	mannonate dehydratase	Clostridium beijerinckii NCIMB 8052	0	pfam03786	0	UxuA	D-mannonate dehydratase (UxuA)	UxuA (this family) and UxuB are required for hexuronate degradation
86	86_30	Clostridium sp. UNIVR01 strain	COG0246	G	1.35E-107	MtlD	Mannitol-1-phosphate/altronate dehydrogenases	K00040	http://www.kegg.jp/dbget-bin/www_bget?ko:K00040	290402.Cbei_4083	bactNOG62514	Mannitol dehydrogenase	0	451821750	YP_007457951.1	mannitol-1-phosphate/altronate dehydrogenase	Clostridium saccharoperbutylacetonicum N1-4(HMT)	0	pfam08125	4.86E-31	Mannitol_dh_C	Mannitol dehydrogenase C-terminal domain
86	86_31	Clostridium sp. UNIVR01 strain	COG2211	G	7.98E-97	MelB	Na+/melibiose symporter and related transporters			290402.Cbei_4081	bactNOG03269	Sugar (glycoside-Pentoside-hexuronide) transporter protein	0	150018893	YP_001311147.1	oligogalacturonide transporter	Clostridium beijerinckii NCIMB 8052	0	pfam13347	2.22E-75	MFS_2	MFS/sugar transport protein	This family is part of the major facilitator superfamily of membrane transport proteins
86	86_32	Clostridium sp. UNIVR01 strain	COG1105	G	5.04E-123	FruK	Fructose-1-phosphate kinase and related fructose-6-phosphate kinase (PfkB)	K00882	http://www.kegg.jp/dbget-bin/www_bget?ko:K00882	315749.Bcer98_2395	bactNOG16236	1-Phosphofructokinase	5.00E-112	488773405	YP_007943199.1	1-phosphofructokinase	Clostridium pasteurianum BC1	4.69E-171	pfam00294	6.67E-51	PfkB	pfkB family carbohydrate kinase	This family includes a variety of carbohydrate and pyrimidine kinases
86	86_33	Clostridium sp. UNIVR01 strain	COG1299	G	3.26E-133	FruA	Phosphotransferase system, fructose-specific IIC component	K02768	http://www.kegg.jp/dbget-bin/www_bget?ko:K02768	195102.CPE0584	bactNOG06584	PTS system, fructose protein	0	488773404	YP_007943198.1	PTS system, fructose-specific, IIB component/PTS system, fructose subfamily, IIA component/PTS system, fructose subfamily, IIC component	Clostridium pasteurianum BC1	0	pfam00359	6.79E-44	PTS_EIIA_2	Phosphoenolpyruvate-dependent sugar phosphotransferase system	EIIA 2
86	86_34	Clostridium sp. UNIVR01 strain	COG1366	T	9.49E-12	SpoIIAA	Anti-anti-sigma regulatory factor (antagonist of anti-sigma factor)			290402.Cbei_0668	bactNOG38509	Anti-Sigma-Factor antagonist	1.00E-28	554380169	YP_008699868.1	anti-sigma-factor antagonist	Clostridium autoethanogenum DSM 10061	1.40E-34	pfam01740	3.10E-11	STAS	STAS domain	The STAS (after Sulphate Transporter and AntiSigma factor antagonist) domain is found in the C terminal region of Sulphate transporters and bacterial antisigma factor antagonists
86	86_35	Clostridium sp. UNIVR01 strain	COG0840	NT	1.13E-55	Tar	Methyl-accepting chemotaxis protein			290402.Cbei_0667	bactNOG00749	Methyl-Accepting chemotaxis protein	0	300853489	YP_003778473.1	chemotaxis sensory transducer protein	Clostridium ljungdahlii DSM 13528	0	pfam00015	1.50E-35	MCPsignal	Methyl-accepting chemotaxis protein (MCP) signalling domain	This domain is thought to transduce the signal to CheA since it is highly conserved in very diverse MCPs
86	86_36	Clostridium sp. UNIVR01 strain	COG2172	T	3.89E-09	RsbW	Anti-sigma regulatory factor (Ser/Thr protein kinase)			290402.Cbei_0666			8.00E-22	554380171	YP_008699870.1	putative anti-sigma regulatory factor, serine/threonine protein kinase	Clostridium autoethanogenum DSM 10061	9.92E-34	pfam13581	2.92E-16	HATPase_c_2	Histidine kinase-like ATPase domain
86	86_37	Clostridium sp. UNIVR01 strain	COG2208	TK	1.09E-19	RsbU	Serine phosphatase RsbU, regulator of sigma subunit			290402.Cbei_0669			1.00E-169	451821869	YP_007458070.1	putative PAS/PAC sensor protein	Clostridium saccharoperbutylacetonicum N1-4(HMT)	5.99E-173	pfam07228	8.79E-20	SpoIIE	Stage II sporulation protein E (SpoIIE)	This family contains a number of bacterial stage II sporulation E proteins (EC:3
86	86_38	Clostridium sp. UNIVR01 strain	COG0590	FJ	2.49E-54	CumB	Cytosine/adenosine deaminases	K11991	http://www.kegg.jp/dbget-bin/www_bget?ko:K11991	272562.CA_C0123	bactNOG29625	Deaminase	6.00E-62	488769077	YP_007938871.1	cytosine/adenosine deaminase	Clostridium pasteurianum BC1	2.06E-71	pfam00383	7.32E-33	dCMP_cyt_deam_1	Cytidine and deoxycytidylate deaminase zinc-binding region
86	86_39	Clostridium sp. UNIVR01 strain	COG5279	D	2.38E-21	CYK3	Uncharacterized protein involved in cytokinesis, contains TGc (transglutaminase/protease-like) domain			386415.NT01CX_0173	bactNOG44932	Transglutaminase domain protein	2.00E-65	118444820	YP_878677.1	transglutaminase	Clostridium novyi NT	2.43E-65	pfam01841	4.91E-12	Transglut_core	Transglutaminase-like superfamily	This family includes animal transglutaminases and other bacterial proteins of unknown function
86	86_40	Clostridium sp. UNIVR01 strain								269796.Rru_A1968	bactNOG23952	Transcriptional regulator protein	5.00E-29	428203996	YP_007082585.1	hypothetical protein Ple7327_3871	Pleurocapsa sp. PCC 7327	1.22E-30
86	86_41	Clostridium sp. UNIVR01 strain	COG0682	M	6.44E-76	Lgt	Prolipoprotein diacylglyceryltransferase	K13292	http://www.kegg.jp/dbget-bin/www_bget?ko:K13292	290402.Cbei_3004	bactNOG00922	Prolipoprotein diacylglyceryl transferase	4.00E-110	488769080	YP_007938874.1	prolipoprotein diacylglyceryl transferase	Clostridium pasteurianum BC1	1.84E-126	pfam01790	4.17E-81	LGT	Prolipoprotein diacylglyceryl transferase
86	86_42	Clostridium sp. UNIVR01 strain								431943.CKL_1674			8.00E-21	488769081	YP_007938875.1	hypothetical protein Clopa_0099	Clostridium pasteurianum BC1	1.11E-31
86	86_43	Clostridium sp. UNIVR01 strain	COG5577	M	6.08E-08	-	Spore coat protein			431943.CKL_1673			1.00E-43	488769082	YP_007938876.1	coat F domain-containing protein	Clostridium pasteurianum BC1	3.79E-48	pfam07875	4.29E-21	Coat_F	Coat F domain	The Coat F proteins, which contribute to the Bacillales spore coat
86	86_44	Clostridium sp. UNIVR01 strain								315730.BcerKBAB4_1183	bactNOG35728	Resolvase	2.00E-09	402552836	YP_006599510.1	resolvase domain-containing protein	Bacillus cereus FRI-35	4.62E-10
86	86_45	Clostridium sp. UNIVR01 strain	COG2812	L	3.86E-158	DnaX	DNA polymerase III, gamma/tau subunits	K02343	http://www.kegg.jp/dbget-bin/www_bget?ko:K02343	386415.NT01CX_0825	bactNOG01298	DNA polymerase III subunits gamma and tau; catalyzes the DNA-template-directed extension of the 3'-end of a DNA strand; the tau chain serves as a scaffold to help in the dimerizaton of the alpha,epsilon and theta core complex; the gamma chain seems to interact with the delta and delta' subunits to transfer the beta subunit on the DNA	0	488769083	YP_007938877.1	DNA polymerase III, subunit gamma/tau	Clostridium pasteurianum BC1	0	pfam13177	8.93E-52	DNA_pol3_delta2	DNA polymerase III	delta subunit	DNA polymerase III, delta subunit (EC 2
86	86_46	Clostridium sp. UNIVR01 strain	COG0718	S	2.01E-31	-	Uncharacterized protein conserved in bacteria	K09747	http://www.kegg.jp/dbget-bin/www_bget?ko:K09747	441772.CLI_0048			6.00E-51	488769084	YP_007938878.1	DNA-binding protein, YbaB/EbfC family	Clostridium pasteurianum BC1	1.95E-54	pfam02575	2.67E-33	YbaB_DNA_bd	YbaB/EbfC DNA-binding family	This is a family of DNA-binding proteins
86	86_47	Clostridium sp. UNIVR01 strain	COG0353	L	1.16E-112	RecR	Recombinational DNA repair protein (RecF pathway)	K06187	http://www.kegg.jp/dbget-bin/www_bget?ko:K06187	212717.CTC00073	bactNOG00814	May play a role in DNA repair. It seems to be involved in an recBC-independent recombinational process of DNA repair. It may act with recF and recO (By similarity) protein	1.00E-118	488769085	YP_007938879.1	recombination protein RecR	Clostridium pasteurianum BC1	1.33E-126	pfam13662	1.80E-22	Toprim_4	Toprim domain	The toprim domain is found in a wide variety of enzymes involved in nucleic acid manipulation
86	86_48	Clostridium sp. UNIVR01 strain								272562.CA_C0128			2.00E-16	488769086	YP_007938880.1	Protein of unknown function (DUF2508)	Clostridium pasteurianum BC1	6.27E-32
86	86_49	Clostridium sp. UNIVR01 strain						K06317	http://www.kegg.jp/dbget-bin/www_bget?ko:K06317	441772.CLI_0051			1.00E-27	488769087	YP_007938881.1	pro-sigmaK processing inhibitor BofA	Clostridium pasteurianum BC1	1.57E-39
86	86_50	Clostridium sp. UNIVR01 strain
86	86_51	Clostridium sp. UNIVR01 strain	COG1609	K	2.51E-90	PurR	Transcriptional regulators			212717.CTC00863	bactNOG04712	Transcriptional regulator protein	3.00E-115	557604843	YP_008772954.1	LacI family transcription regulator	Clostridium tetani 12124569	1.16E-116	pfam13377	1.24E-30	Peripla_BP_3	Periplasmic binding protein-like domain	Thi domain is found in a variety of transcriptional regulatory proteins
87	87_1	Clostridium sp. UNIVR02 strain	COG0239	D	7.95E-33	CrcB	Integral membrane protein possibly involved in chromosome condensation	K06199	http://www.kegg.jp/dbget-bin/www_bget?ko:K06199	290402.Cbei_4956	bactNOG44313		1.00E-59	150019764	YP_001312018.1	camphor resistance protein CrcB	Clostridium beijerinckii NCIMB 8052	1.70E-59	pfam02537	7.26E-24	CRCB	CrcB-like protein	CRCB is a putative integral membrane protein possibly involved in chromosome condensation
87	87_2	Clostridium sp. UNIVR02 strain	COG0588	G	6.04E-126	GpmA	Phosphoglycerate mutase 1	K01834	http://www.kegg.jp/dbget-bin/www_bget?ko:K01834	290402.Cbei_1759	bactNOG01192	Catalyzes the interconversion of 2-phosphoglycerate and 3-phosphoglycerate (By similarity) protein	2.00E-137	451821072	YP_007457273.1	2,3-bisphosphoglycerate-dependent phosphoglycerate mutase GpmA	Clostridium saccharoperbutylacetonicum N1-4(HMT)	4.79E-147	pfam00300	6.12E-39	His_Phos_1	Histidine phosphatase superfamily (branch 1)	The histidine phosphatase superfamily is so named because catalysis centres on a conserved His residue that is transiently phosphorylated during the catalytic cycle
87	87_3	Clostridium sp. UNIVR02 strain	COG0311	H	1.85E-92	PDX2	Predicted glutamine amidotransferase involved in pyridoxine biosynthesis	K08681	http://www.kegg.jp/dbget-bin/www_bget?ko:K08681	290402.Cbei_5039	bactNOG25456	Glutamine amidotransferase, subunit PdxT; with PdxST is involved in the biosynthesis of pyridoxal 5'-phosphate; PdxT catalyzes the hydrolysis of glutamine to glutamate and ammonia; PdxS utilizes the ammonia to synthesize pyridoxal 5'-phosphate	1.00E-102	150019847	YP_001312101.1	glutamine amidotransferase subunit PdxT	Clostridium beijerinckii NCIMB 8052	1.54E-102	pfam01174	5.17E-62	SNO	SNO glutamine amidotransferase family	This family and its amidotransferase domain was first described in
87	87_4	Clostridium sp. UNIVR02 strain	COG0214	H	0	SNZ1	Pyridoxine biosynthesis enzyme	K06215	http://www.kegg.jp/dbget-bin/www_bget?ko:K06215	290402.Cbei_5040	bactNOG01200	Pyridoxal biosynthesis lyase PdxS; with PdxT forms pyridoxal 5'-phosphate from glutamine, either ribose 5-phosphate or ribulose 5-phosphate, and either glyceraldehyde 3-phosphate or dihydroxyacetone phosphate	0	451822531	YP_007458732.1	pyridoxal biosynthesis lyase PdxS	Clostridium saccharoperbutylacetonicum N1-4(HMT)	0	pfam01680	2.10E-124	SOR_SNZ	SOR/SNZ family	Members of this family are enzymes involved in a new pathway of pyridoxine/pyridoxal 5-phosphate biosynthesis
87	87_5	Clostridium sp. UNIVR02 strain	COG1041	L	6.55E-22	-	Predicted DNA modification methylase			290402.Cbei_5041			2.00E-160	550920864	YP_008677456.1	DNA methylase N-4/N-6 domain protein	Clostridium saccharobutylicum DSM 13864	3.48E-163	pfam01170	9.42E-15	UPF0020	Putative RNA methylase family UPF0020	This domain is probably a methylase
87	87_6	Clostridium sp. UNIVR02 strain	COG0683	E	3.30E-80	LivK	ABC-type branched-chain amino acid transport systems, periplasmic component	K01999	http://www.kegg.jp/dbget-bin/www_bget?ko:K01999	290402.Cbei_5042	bactNOG08719	Extracellular ligand-binding receptor	0	451822533	YP_007458734.1	amino acid/amide ABC transporter substrate-binding protein, HAAT family	Clostridium saccharoperbutylacetonicum N1-4(HMT)	0	pfam13458	1.79E-69	Peripla_BP_6	Periplasmic binding protein	This family includes a diverse range of periplasmic binding proteins
87	87_7	Clostridium sp. UNIVR02 strain	COG0559	E	6.74E-87	LivH	Branched-chain amino acid ABC-type transport system, permease components	K01997	http://www.kegg.jp/dbget-bin/www_bget?ko:K01997	290402.Cbei_5043	bactNOG01815	Branched-Chain amino acid protein	0	451822534	YP_007458735.1	amino acid/amide ABC transporter membrane protein 1, HAAT family	Clostridium saccharoperbutylacetonicum N1-4(HMT)	0	pfam02653	1.07E-29	BPD_transp_2	Branched-chain amino acid transport system / permease component	This is a large family mainly comprising high-affinity branched-chain amino acid transporter proteins such as Escherichia coli LivH and LivM, both of which are form the LIV-I transport system
87	87_8	Clostridium sp. UNIVR02 strain	COG4177	E	1.06E-70	LivM	ABC-type branched-chain amino acid transport system, permease component	K01998	http://www.kegg.jp/dbget-bin/www_bget?ko:K01998	290402.Cbei_5044	bactNOG00741	Leucine/Isoleucine/Valine transporter permease subunit; Part of the ABC transporter complex LivFGHMJ and LivFGHMK involved in the high-affinity transport of branched-chain amino acids; LivFGHMK is specific for the transport of leucine, while LivFGHMJ is a transporter for leucine, isoleucine, and valine	0	150019852	YP_001312106.1	inner-membrane translocator	Clostridium beijerinckii NCIMB 8052	0	pfam02653	2.20E-25	BPD_transp_2	Branched-chain amino acid transport system / permease component	This is a large family mainly comprising high-affinity branched-chain amino acid transporter proteins such as Escherichia coli LivH and LivM, both of which are form the LIV-I transport system
87	87_9	Clostridium sp. UNIVR02 strain	COG0411	E	1.67E-126	LivG	ABC-type branched-chain amino acid transport systems, ATPase component	K01995	http://www.kegg.jp/dbget-bin/www_bget?ko:K01995	290402.Cbei_5045	bactNOG00506	ABC transporter protein	3.00E-160	451822536	YP_007458737.1	amino acid/amide ABC transporter ATP-binding protein 1, HAAT family	Clostridium saccharoperbutylacetonicum N1-4(HMT)	8.07E-161	pfam00005	7.89E-33	ABC_tran	ABC transporter	ABC transporters for a large family of proteins responsible for translocation of a variety of compounds across biological membranes
87	87_10	Clostridium sp. UNIVR02 strain	COG0410	E	1.90E-130	LivF	ABC-type branched-chain amino acid transport systems, ATPase component	K01996	http://www.kegg.jp/dbget-bin/www_bget?ko:K01996	290402.Cbei_5046	bactNOG02296	ABC transporter protein	5.00E-147	150019854	YP_001312108.1	ABC transporter	Clostridium beijerinckii NCIMB 8052	6.86E-147	pfam00005	2.91E-37	ABC_tran	ABC transporter	ABC transporters for a large family of proteins responsible for translocation of a variety of compounds across biological membranes
87	87_11	Clostridium sp. UNIVR02 strain	COG2199	T	7.10E-18	-	FOG: GGDEF domain			350688.Clos_0999	bactNOG07779	Diguanylate cyclase/phosphodiesterase	2.00E-44	158320035	YP_001512542.1	diguanylate cyclase/phosphodiesterase	Alkaliphilus oremlandii OhILAs	2.68E-44	pfam00990	8.07E-11	GGDEF	GGDEF domain	This domain is found linked to a wide range of non-homologous domains in a variety of bacteria
87	87_12	Clostridium sp. UNIVR02 strain	COG2200	T	2.69E-53	Rtn	FOG: EAL domain			350688.Clos_0999	bactNOG07779	Diguanylate cyclase/phosphodiesterase	2.00E-143	158320035	YP_001512542.1	diguanylate cyclase/phosphodiesterase	Alkaliphilus oremlandii OhILAs	3.30E-143	pfam00563	2.47E-48	EAL	EAL domain	This domain is found in diverse bacterial signaling proteins
87	87_13	Clostridium sp. UNIVR02 strain								195103.CPF_1306			4.00E-15	451822538	YP_007458739.1	hypothetical protein Cspa_c57640	Clostridium saccharoperbutylacetonicum N1-4(HMT)	4.72E-18
87	87_14	Clostridium sp. UNIVR02 strain	COG3808	C	0	OVP1	Inorganic pyrophosphatase	K15987	http://www.kegg.jp/dbget-bin/www_bget?ko:K15987	290402.Cbei_5050	bactNOG04178	Membrane-Bound proton-translocating pyrophosphatase; pyrophosphate-energized proton pump; pyrophosphate-energized inorganic pyrophosphatase; H+-PPase; can cleave pyrophosphate to two phosphates; can generate a proton motive force and drive pyrophosphate synthesis when PMF is sufficient	0	150019858	YP_001312112.1	membrane-bound proton-translocating pyrophosphatase	Clostridium beijerinckii NCIMB 8052	0	pfam03030	0	H_PPase	Inorganic H+ pyrophosphatase	The H+ pyrophosphatase is an transmembrane proton pump involved in establishing the H+ electrochemical potential difference between the vacuole lumen and the cell cytosol
87	87_15	Clostridium sp. UNIVR02 strain	COG0840	NT	1.42E-57	Tar	Methyl-accepting chemotaxis protein			373903.Hore_20990	bactNOG00749	Methyl-Accepting chemotaxis protein	1.00E-91	451819736	YP_007455937.1	methyl-accepting chemotaxis sensory transducer with cache sensor	Clostridium saccharoperbutylacetonicum N1-4(HMT)	0	pfam00015	1.95E-38	MCPsignal	Methyl-accepting chemotaxis protein (MCP) signalling domain	This domain is thought to transduce the signal to CheA since it is highly conserved in very diverse MCPs
87	87_16	Clostridium sp. UNIVR02 strain								386415.NT01CX_2100			4.00E-22	331269551	YP_004396043.1	flavodoxin	Clostridium botulinum BKT015925	4.50E-24
87	87_17	Clostridium sp. UNIVR02 strain	COG0840	NT	1.04E-48	Tar	Methyl-accepting chemotaxis protein			290402.Cbei_0307			2.00E-169	550920653	YP_008677245.1	methyl-accepting chemotaxis protein	Clostridium saccharobutylicum DSM 13864	0	pfam00015	6.50E-34	MCPsignal	Methyl-accepting chemotaxis protein (MCP) signalling domain	This domain is thought to transduce the signal to CheA since it is highly conserved in very diverse MCPs
87	87_18	Clostridium sp. UNIVR02 strain	COG2814	G	1.64E-18	AraJ	Arabinose efflux permease			290402.Cbei_5058	bactNOG00578	Drug resistance transporter, EmrB/QacA protein	0	550920878	YP_008677470.1	transporter YebQ	Clostridium saccharobutylicum DSM 13864	0	pfam07690	2.72E-31	MFS_1	Major Facilitator Superfamily
87	87_19	Clostridium sp. UNIVR02 strain	COG0840	NT	3.46E-49	Tar	Methyl-accepting chemotaxis protein			290402.Cbei_5059	bactNOG14611	Methyl-Accepting chemotaxis sensory transducer protein	0	451822569	YP_007458770.1	methyl-accepting chemotaxis protein	Clostridium saccharoperbutylacetonicum N1-4(HMT)	0	pfam00015	4.07E-37	MCPsignal	Methyl-accepting chemotaxis protein (MCP) signalling domain	This domain is thought to transduce the signal to CheA since it is highly conserved in very diverse MCPs
87	87_20	Clostridium sp. UNIVR02 strain	COG0653	U	7.96E-14	SecA	Preprotein translocase subunit SecA (ATPase, RNA helicase)			290402.Cbei_5060	bactNOG93426		1.00E-91	550920880	YP_008677472.1	SEC-C motif domain protein	Clostridium saccharobutylicum DSM 13864	9.18E-96	pfam02810	3.04E-09	SEC-C	SEC-C motif	The SEC-C motif found in the C-terminus of the SecA protein, in the middle of some SWI2 ATPases and also solo in several proteins
87	87_21	Clostridium sp. UNIVR02 strain	COG1235	R	1.85E-49	PhnP	Metal-dependent hydrolases of the beta-lactamase superfamily I			290402.Cbei_5061	bactNOG31038	Beta-Lactamase	3.00E-172	150019869	YP_001312123.1	beta-lactamase domain-containing protein	Clostridium beijerinckii NCIMB 8052	4.21E-172	pfam12706	1.44E-19	Lactamase_B_2	Beta-lactamase superfamily domain	This family is part of the beta-lactamase superfamily and is related to pfam00753
87	87_22	Clostridium sp. UNIVR02 strain	COG0766	M	0	MurA	UDP-N-acetylglucosamine enolpyruvyl transferase	K00790	http://www.kegg.jp/dbget-bin/www_bget?ko:K00790	290402.Cbei_5062	bactNOG04592	Udp-N-Acetylglucosamine 1-carboxyvinyltransferase	0	150019870	YP_001312124.1	UDP-N-acetylglucosamine 1-carboxyvinyltransferase	Clostridium beijerinckii NCIMB 8052	0	pfam00275	4.88E-110	EPSP_synthase	EPSP synthase (3-phosphoshikimate 1-carboxyvinyltransferase)
87	87_23	Clostridium sp. UNIVR02 strain								290402.Cbei_5063			2.00E-104	150019871	YP_001312125.1	hypothetical protein Cbei_5063	Clostridium beijerinckii NCIMB 8052	3.09E-104
87	87_24	Clostridium sp. UNIVR02 strain	COG4508	S	5.74E-24	-	Uncharacterized protein conserved in bacteria			290402.Cbei_5064			4.00E-90	150019872	YP_001312126.1	hypothetical protein Cbei_5064	Clostridium beijerinckii NCIMB 8052	5.25E-90	pfam08761	6.57E-13	dUTPase_2	dUTPase	2-Deoxyuridine 5-triphosphate nucleotidohydrolase (dUTPase) catalyses the hydrolysis of dUTP to dUMP and pyrophosphate (EC:3
87	87_25	Clostridium sp. UNIVR02 strain	COG3238	S	2.88E-19	-	Uncharacterized protein conserved in bacteria	K09936	http://www.kegg.jp/dbget-bin/www_bget?ko:K09936	290402.Cbei_5065			1.00E-82	150019873	YP_001312127.1	hypothetical protein Cbei_5065	Clostridium beijerinckii NCIMB 8052	1.92E-82	pfam04657	2.73E-26	DUF606	Protein of unknown function	DUF606	This family includes several uncharacterized bacterial proteins
87	87_26	Clostridium sp. UNIVR02 strain	COG2220	R	6.98E-35	-	Predicted Zn-dependent hydrolases of the beta-lactamase fold			290402.Cbei_5066	bactNOG21442		1.00E-167	150019874	YP_001312128.1	beta-lactamase domain-containing protein	Clostridium beijerinckii NCIMB 8052	1.50E-167	pfam12706	3.73E-23	Lactamase_B_2	Beta-lactamase superfamily domain	This family is part of the beta-lactamase superfamily and is related to pfam00753
87	87_27	Clostridium sp. UNIVR02 strain	COG1404	O	1.03E-11	AprE	Subtilisin-like serine proteases			290402.Cbei_5067	bactNOG04045	Peptidase S8 and S53, subtilisin, kexin, sedolisin	0	150019875	YP_001312129.1	peptidase S8/S53 subtilisin kexin sedolisin	Clostridium beijerinckii NCIMB 8052	0	pfam00082	4.31E-21	Peptidase_S8	Subtilase family	Subtilases are a family of serine proteases
87	87_28	Clostridium sp. UNIVR02 strain	COG3935	L	2.13E-18	DnaD	Putative primosome component and related proteins			290402.Cbei_5068	bactNOG57986	DNA replication protein DnaD	0	451822578	YP_007458779.1	DnaD/DnaB domain-containing replication protein	Clostridium saccharoperbutylacetonicum N1-4(HMT)	0	pfam07261	1.10E-20	DnaB_2	Replication initiation and membrane attachment	This family consists of several bacterial replication initiation and membrane attachment (DnaB) proteins, as well as DnaD which is a component of the PriA primosome
87	87_29	Clostridium sp. UNIVR02 strain	COG1484	L	1.44E-22	DnaC	DNA replication protein	K02315	http://www.kegg.jp/dbget-bin/www_bget?ko:K02315	290402.Cbei_5069	bactNOG61061	DNA replication protein DnaC; acts to load the DnaB helicase onto the initiation site during DNA replication	0	451822579	YP_007458780.1	DNA replication protein	Clostridium saccharoperbutylacetonicum N1-4(HMT)	0	pfam01695	1.79E-09	IstB_IS21	IstB-like ATP binding protein	This protein contains an ATP/GTP binding P-loop motif
88	88_1	NA
88	88_2	NA												308188562	YP_003932693.1	malate:quinone oxidoreductase	Pantoea vagans C9-1	6.92E-17
89	89_1	Clostridium sp. UNIVR01 strain	COG0480	J	0	FusA	Translation elongation factors (GTPases)	K02355	http://www.kegg.jp/dbget-bin/www_bget?ko:K02355	272562.CA_C3138	bactNOG01098	This protein promotes the GTP-dependent translocation of the nascent protein chain from the A-site to the P-site of the ribosome	0	488773108	YP_007942902.1	translation elongation factor EF-G	Clostridium pasteurianum BC1	0	pfam00009	8.08E-62	GTP_EFTU	Elongation factor Tu GTP binding domain	This domain contains a P-loop motif, also found in several other families such as pfam00071, pfam00025 and pfam00063
89	89_2	Clostridium sp. UNIVR01 strain	COG0049	J	2.50E-77	RpsG	Ribosomal protein S7	K02992	http://www.kegg.jp/dbget-bin/www_bget?ko:K02992	441772.CLI_3667	bactNOG17945	One of the primary rRNA binding proteins, it binds directly to 16S rRNA where it nucleates assembly of the head domain of the 30S subunit. Is located at the subunit interface close to the decoding center, blocks exit of the E-site tRNA (By similarity)	5.00E-99	488773109	YP_007942903.1	ribosomal protein S7, bacterial/organelle	Clostridium pasteurianum BC1	2.13E-103	pfam00177	3.68E-75	Ribosomal_S7	Ribosomal protein S7p/S5e	This family contains ribosomal protein S7 from prokaryotes and S5 from eukaryotes
89	89_3	Clostridium sp. UNIVR01 strain	COG0048	J	1.33E-69	RpsL	Ribosomal protein S12	K02950	http://www.kegg.jp/dbget-bin/www_bget?ko:K02950	195103.CPF_2719	bactNOG17823	30S ribosomal protein S12; interacts with and stabilizes bases of the 16S rRNA that are involved in tRNA selection in the A site and with the mRNA backbone; located at the interface of the 30S and 50S subunits, it traverses the body of the 30S subunit contacting proteins on the other side; mutations in the S12 gene confer streptomycin resistance	3.00E-78	488773110	YP_007942904.1	ribosomal protein S12, bacterial/organelle	Clostridium pasteurianum BC1	3.09E-80	pfam00164	8.43E-61	Ribosom_S12_S23	Ribosomal protein S12/S23	This protein is known as S12 in bacteria and archaea and S23 in eukaryotes
89	89_4	Clostridium sp. UNIVR01 strain	COG1358	J	7.05E-11	RPL8A	Ribosomal protein HS6-type (S12/L30/L7a)	K07590	http://www.kegg.jp/dbget-bin/www_bget?ko:K07590	431943.CKL_0218	bactNOG54319	Ribosomal protein	4.00E-27	488773111	YP_007942905.1	ribosomal protein HS6-type (S12/L30/L7a)	Clostridium pasteurianum BC1	2.05E-39	pfam01248	4.21E-09	Ribosomal_L7Ae	Ribosomal protein L7Ae/L30e/S12e/Gadd45 family	This family includes: Ribosomal L7A from metazoa, Ribosomal L8-A and L8-B from fungi, 30S ribosomal protein HS6 from archaebacteria, 40S ribosomal protein S12 from eukaryotes, Ribosomal protein L30 from eukaryotes and archaebacteria
89	89_5	Clostridium sp. UNIVR01 strain	COG0086	K	0	RpoC	DNA-directed RNA polymerase, beta' subunit/160 kD subunit	K03046	http://www.kegg.jp/dbget-bin/www_bget?ko:K03046	272562.CA_C3142	bactNOG01527	Dna-Directed RNA polymerase subunit beta'; DNA-dependent RNA polymerase catalyzes the transcription of DNA into RNA using the four ribonucleoside triphosphates as substrates. Subunit beta' binds to sigma factor allowing it to bind to the -10 region of the promoter	0	488773112	YP_007942906.1	DNA-directed RNA polymerase, beta&apos;&apos; subunit, predominant form	Clostridium pasteurianum BC1	0	pfam04997	1.07E-114	RNA_pol_Rpb1_1	RNA polymerase Rpb1	domain 1	RNA polymerases catalyse the DNA dependent polymerization of RNA
89	89_6	Clostridium sp. UNIVR01 strain	COG0085	K	0	RpoB	DNA-directed RNA polymerase, beta subunit/140 kD subunit	K03043	http://www.kegg.jp/dbget-bin/www_bget?ko:K03043	272562.CA_C3143	bactNOG00618	Dna-Dependent RNA polymerase catalyzes the transcription of DNA into RNA using the four ribonucleoside triphosphates as substrates	0	488773113	YP_007942907.1	DNA-directed RNA polymerase, beta subunit	Clostridium pasteurianum BC1	0	pfam00562	4.16E-172	RNA_pol_Rpb2_6	RNA polymerase Rpb2	domain 6	RNA polymerases catalyse the DNA dependent polymerization of RNA
89	89_7	Clostridium sp. UNIVR01 strain	COG0222	J	2.77E-38	RplL	Ribosomal protein L7/L12	K02935	http://www.kegg.jp/dbget-bin/www_bget?ko:K02935	272562.CA_C3145	bactNOG29839	50S ribosomal protein L7/L12; present in two forms; L12 is normal, while L7 is aminoacylated at the N-terminal serine; the only multicopy ribosomal protein; 4:1 ratio of L7/L12 per ribosome; two L12 dimers bind L10; critically important for translation efficiency and fidelity; stimulates GTPase activity of translation factors	9.00E-44	384459860	YP_005672280.1	50S ribosomal protein L7/L12	Clostridium acetobutylicum EA 2018	1.33E-43	pfam00542	4.20E-25	Ribosomal_L12	Ribosomal protein L7/L12 C-terminal domain
89	89_8	Clostridium sp. UNIVR01 strain	COG0244	J	4.66E-49	RplJ	Ribosomal protein L10	K02864	http://www.kegg.jp/dbget-bin/www_bget?ko:K02864	272562.CA_C3146	bactNOG36847	50S ribosomal protein L10; binds the two ribosomal protein L7/L12 dimers and anchors them to the large ribosomal subunit	9.00E-82	488773115	YP_007942909.1	ribosomal protein L10	Clostridium pasteurianum BC1	1.23E-94	pfam00466	3.02E-31	Ribosomal_L10	Ribosomal protein L10
89	89_9	Clostridium sp. UNIVR01 strain	COG0081	J	1.13E-110	RplA	Ribosomal protein L1	K02863	http://www.kegg.jp/dbget-bin/www_bget?ko:K02863	508767.CLH_0227	bactNOG01155	50S ribosomal protein L1; in Escherichia coli and Methanococcus, this protein autoregulates expression; the binding site in the mRNA mimics the binding site in the 23S rRNA	1.00E-129	331268402	YP_004394894.1	50S ribosomal protein L1	Clostridium botulinum BKT015925	1.69E-134	pfam00687	4.73E-70	Ribosomal_L1	Ribosomal protein L1p/L10e family	This family includes prokaryotic L1 and eukaryotic L10
89	89_10	Clostridium sp. UNIVR01 strain	COG0080	J	3.30E-74	RplK	Ribosomal protein L11	K02867	http://www.kegg.jp/dbget-bin/www_bget?ko:K02867	386415.NT01CX_1103	bactNOG23290	This protein binds directly to 23S ribosomal RNA (By similarity)	3.00E-86	488773117	YP_007942911.1	50S ribosomal protein L11	Clostridium pasteurianum BC1	4.44E-87	pfam00298	1.18E-32	Ribosomal_L11	Ribosomal protein L11	RNA binding domain
89	89_11	Clostridium sp. UNIVR01 strain	COG0250	K	1.02E-61	NusG	Transcription antiterminator	K02601	http://www.kegg.jp/dbget-bin/www_bget?ko:K02601	272562.CA_C3149			1.00E-93	488773118	YP_007942912.1	transcription termination/antitermination factor NusG	Clostridium pasteurianum BC1	5.13E-105	pfam02357	4.58E-28	NusG	Transcription termination factor nusG
89	89_12	Clostridium sp. UNIVR01 strain	COG0690	U	2.49E-10	SecE	Preprotein translocase subunit SecE	K03073	http://www.kegg.jp/dbget-bin/www_bget?ko:K03073	272562.CA_C3150			2.00E-22	488773119	YP_007942913.1	preprotein translocase, SecE subunit	Clostridium pasteurianum BC1	4.14E-27	pfam00584	5.97E-08	SecE	SecE/Sec61-gamma subunits of protein translocation complex	SecE is part of the SecYEG complex in bacteria which translocates proteins from the cytoplasm
89	89_13	Clostridium sp. UNIVR01 strain
91	91_1	Clostridium sp. UNIVR01 strain	COG2706	G	9.73E-23	-	3-carboxymuconate cyclase			272562.CA_C0086	bactNOG09197	6-Phosphogluconolactonase	5.00E-16	451821738	YP_007457939.1	6-phosphogluconolactonase Pgl	Clostridium saccharoperbutylacetonicum N1-4(HMT)	9.80E-27	pfam10282	1.50E-22	Lactonase	Lactonase	7-bladed beta-propeller	This entry contains bacterial 6-phosphogluconolactonases (6PGL)YbhE-type (EC:3
91	91_2	Clostridium sp. UNIVR01 strain	COG0822	C	8.60E-44	IscU	NifU homolog involved in Fe-S cluster formation	K04488	http://www.kegg.jp/dbget-bin/www_bget?ko:K04488	272562.CA_C3292	bactNOG37161	Protein involved in iron-sulfur cluster assembly	1.00E-74	488773243	YP_007943037.1	SUF system FeS assembly protein, NifU family	Clostridium pasteurianum BC1	8.01E-88	pfam01592	2.13E-20	NifU_N	NifU-like N terminal domain	This domain is found in NifU in combination with pfam01106
91	91_3	Clostridium sp. UNIVR01 strain	COG0520	E	0	CsdB	Selenocysteine lyase	K11717	http://www.kegg.jp/dbget-bin/www_bget?ko:K11717	272562.CA_C3291	bactNOG00732	Cysteine desulfurase	0	488773244	YP_007943038.1	cysteine desulfurase-like protein, SufS subfamily	Clostridium pasteurianum BC1	0	pfam00266	1.51E-177	Aminotran_5	Aminotransferase class-V	This domain is found in amino transferases, and other enzymes including cysteine desulphurase EC:4
91	91_4	Clostridium sp. UNIVR01 strain	COG0719	O	5.36E-73	SufB	ABC-type transport system involved in Fe-S cluster assembly, permease component	K07033	http://www.kegg.jp/dbget-bin/www_bget?ko:K07033	272562.CA_C3290	bactNOG02676	Protein involved in iron-sulfur cluster assembly	3.00E-153	488773245	YP_007943039.1	FeS assembly protein SufD	Clostridium pasteurianum BC1	1.77E-175	pfam01458	2.39E-73	UPF0051	Uncharacterized protein family (UPF0051)
91	91_5	Clostridium sp. UNIVR01 strain	COG0719	O	2.01E-168	SufB	ABC-type transport system involved in Fe-S cluster assembly, permease component	K09014	http://www.kegg.jp/dbget-bin/www_bget?ko:K09014	272562.CA_C3289	bactNOG00062	Cysteine desulfurase activator complex subunit SufB	0	488773246	YP_007943040.1	FeS assembly protein SufB	Clostridium pasteurianum BC1	0	pfam01458	6.99E-84	UPF0051	Uncharacterized protein family (UPF0051)
91	91_6	Clostridium sp. UNIVR01 strain	COG0396	O	2.29E-125	SufC	ABC-type transport system involved in Fe-S cluster assembly, ATPase component	K09013	http://www.kegg.jp/dbget-bin/www_bget?ko:K09013	272562.CA_C3288	bactNOG00317	Fes assembly ATPase SufC	6.00E-131	488773247	YP_007943041.1	FeS assembly ATPase SufC	Clostridium pasteurianum BC1	1.07E-149	pfam00005	2.56E-26	ABC_tran	ABC transporter	ABC transporters for a large family of proteins responsible for translocation of a variety of compounds across biological membranes
91	91_7	Clostridium sp. UNIVR01 strain	COG1052	CHR	2.76E-114	LdhA	Lactate dehydrogenase and related dehydrogenases	K00090	http://www.kegg.jp/dbget-bin/www_bget?ko:K00090	224308.BSU34680	bactNOG00156	D-Isomer specific 2-hydroxyacid dehydrogenase	2.00E-134	488773248	YP_007943042.1	lactate dehydrogenase-like oxidoreductase	Clostridium pasteurianum BC1	6.85E-145	pfam00389	7.57E-84	2-Hacid_dh	D-isomer specific 2-hydroxyacid dehydrogenase	catalytic domain	This family represents the largest portion of the catalytic domain of 2-hydroxyacid dehydrogenases as the NAD binding domain is inserted within the structural domain
91	91_8	Clostridium sp. UNIVR01 strain												451820961	YP_007457162.1	hypothetical protein Cspa_c41550	Clostridium saccharoperbutylacetonicum N1-4(HMT)	3.17E-19
91	91_9	Clostridium sp. UNIVR01 strain
91	91_10	Clostridium sp. UNIVR01 strain
91	91_11	Clostridium sp. UNIVR01 strain	COG1266	R	7.77E-07	-	Predicted metal-dependent membrane protease			441772.CLI_A0011	bactNOG43966	CAAX amino terminal protease family protein	4.00E-44	384463973	YP_005676567.1	CAAX amino protease family protein	Clostridium botulinum F str. 230613	5.96E-44	pfam02517	9.55E-14	Abi	CAAX protease self-immunity	Members of this family are probably proteases (after a isoprenyl group is attached to the Cys residue in the C-terminal CAAX motif of a protein to attach it to the membrane, the AAX tripeptide being removed by one of the CAAX prenyl proteases)
91	91_12	Clostridium sp. UNIVR01 strain	COG3290	T	1.77E-23	CitA	Signal transduction histidine kinase regulating citrate/malate metabolism			431943.CKL_0389			9.00E-49	219853682	YP_002470804.1	hypothetical protein CKR_0339	Clostridium kluyveri NBRC 12016	1.28E-48	pfam14501	1.49E-12	HATPase_c_5	GHKL domain	This family represents the structurally related ATPase domains of histidine kinase, DNA gyrase B and HSP90
91	91_13	Clostridium sp. UNIVR01 strain	COG3279	KT	7.75E-32	LytT	Response regulator of the LytR/AlgR family			431943.CKL_0388			2.00E-65	219853681	YP_002470803.1	hypothetical protein CKR_0338	Clostridium kluyveri NBRC 12016	3.00E-65	pfam04397	6.01E-15	LytTR	LytTr DNA-binding domain	This domain is found in a variety of bacterial transcriptional regulators
91	91_14	Clostridium sp. UNIVR01 strain
91	91_15	Clostridium sp. UNIVR01 strain	COG0657	I	1.48E-49	Aes	Esterase/lipase			315750.BPUM_0466	bactNOG07959	Alpha/Beta hydrolase fold-3 domain protein	7.00E-65	550919828	YP_008676420.1	putative alpha/beta hydrolase R526	Clostridium saccharobutylicum DSM 13864	3.79E-146	pfam07859	7.54E-61	Abhydrolase_3	alpha/beta hydrolase fold	This catalytic domain is found in a very wide range of enzymes
91	91_16	Clostridium sp. UNIVR01 strain	COG1929	G	1.59E-143	-	Glycerate kinase			290402.Cbei_4479	bactNOG00109	Glycerate kinase	6.00E-138	302877085	YP_003845718.1	glycerate kinase	Clostridium cellulovorans 743B	1.71E-138	pfam02595	1.50E-119	Gly_kinase	Glycerate kinase family	This is family of Glycerate kinases
91	91_17	Clostridium sp. UNIVR01 strain	COG0054	H	5.15E-80	RibH	Riboflavin synthase beta-chain	K00794	http://www.kegg.jp/dbget-bin/www_bget?ko:K00794	498213.CLD_1679	bactNOG24476	Riboflavin synthase is a bifunctional enzyme complex catalyzing the formation of riboflavin from 5-amino-6-- ribityl-amino-2,4-pyrimidinedione and L-3,4-dihydrohy-2- butanone-4-phosphate via 6,7-dimethyl-8-lumazine. The beta subunit catalyzes the condensation of 5-amino-6--ribityl-amino- 2,4-pyrimidinedione with L-3,4-dihydrohy-2-butanone-4- phosphate yielding 6,7-dimethyl-8-lumazine	2.00E-81	302875670	YP_003844303.1	6,7-dimethyl-8-ribityllumazine synthase	Clostridium cellulovorans 743B	1.84E-83	pfam00885	2.04E-73	DMRL_synthase	6	7-dimethyl-8-ribityllumazine synthase	This family includes the beta chain of 6,7-dimethyl-8- ribityllumazine synthase EC:2
91	91_18	Clostridium sp. UNIVR01 strain	COG0108	H	3.05E-118	RibB	3,4-dihydroxy-2-butanone 4-phosphate synthase	K14652	http://www.kegg.jp/dbget-bin/www_bget?ko:K14652	386415.NT01CX_0713	bactNOG01777	3,4-Dihydroxy-2-Butanone 4-phosphate protein	0	302875671	YP_003844304.1	GTP cyclohydrolase II	Clostridium cellulovorans 743B	0	pfam00926	1.81E-113	DHBP_synthase	3	4-dihydroxy-2-butanone 4-phosphate synthase	3,4-Dihydroxy-2-butanone 4-phosphate is biosynthesized from ribulose 5-phosphate and serves as the biosynthetic precursor for the xylene ring of riboflavin
91	91_19	Clostridium sp. UNIVR01 strain	COG0307	H	7.44E-88	RibC	Riboflavin synthase alpha chain	K00793	http://www.kegg.jp/dbget-bin/www_bget?ko:K00793	293826.Amet_1019	bactNOG24574	Riboflavin synthase subunit alpha; catalyzes the formation of riboflavin from 6,7-dimethyl-8-(1-D-ribityl)lumazine	4.00E-84	488769170	YP_007938964.1	riboflavin synthase, alpha subunit	Clostridium pasteurianum BC1	3.80E-84	pfam00677	2.96E-22	Lum_binding	Lumazine binding domain	This domain binds to derivatives of lumazine in some proteins
91	91_20	Clostridium sp. UNIVR01 strain	COG0117	H	1.57E-71	RibD	Pyrimidine deaminase			195102.CPE0566	bactNOG01144	Riboflavin biosynthesis protein RibD	1.00E-63	18309548	NP_561482.1	riboflavin biosynthesis protein RibD	Clostridium perfringens str. 13	1.90E-63	pfam00383	4.75E-24	dCMP_cyt_deam_1	Cytidine and deoxycytidylate deaminase zinc-binding region
91	91_21	Clostridium sp. UNIVR01 strain	COG1985	H	2.37E-64	RibD	Pyrimidine reductase, riboflavin biosynthesis			394503.Ccel_2006	bactNOG01144	Riboflavin biosynthesis protein RibD	2.00E-96	374295532	YP_005045723.1	diaminohydroxyphosphoribosylaminopyrimidine deaminase, 5-amino-6-(5-phosphoribosylamino)uracil reductase		1.14E-101	pfam01872	2.95E-42	RibD_C	RibD C-terminal domain	The function of this domain is not known, but it is thought to be involved in riboflavin biosynthesis
91	91_22	Clostridium sp. UNIVR01 strain	COG1011	R	5.15E-25	-	Predicted hydrolase (HAD superfamily)			272562.CA_C0468			3.00E-69	384457193	YP_005669613.1	HAD superfamily hydrolase	Clostridium acetobutylicum EA 2018	4.70E-69	pfam13419	4.46E-15	HAD_2	Haloacid dehalogenase-like hydrolase
91	91_23	Clostridium sp. UNIVR01 strain	COG0162	J	2.99E-133	TyrS	Tyrosyl-tRNA synthetase	K01866	http://www.kegg.jp/dbget-bin/www_bget?ko:K01866	272563.CD1521	bactNOG01260	Catalyzes the attachment of tyrosine to tRNA in a two-step reaction: tyrosine is first activated by ATP to form Tyr- AMP and then transferred to the acceptor end of tRNA protein	0	384360726	YP_006198578.1	tyrosyl-tRNA synthetase	Peptoclostridium difficile BI1	0	pfam00579	5.33E-87	tRNA-synt_1b	tRNA synthetases class I (W and Y)
91	91_24	Clostridium sp. UNIVR01 strain	COG0726	G	3.72E-36	CDA1	Predicted xylanase/chitin deacetylase			431943.CKL_1023	bactNOG10134	Polysaccharide deacetylase	6.00E-88	554378540	YP_008698239.1	polysaccharide deacetylase	Clostridium autoethanogenum DSM 10061	4.34E-90	pfam01522	6.43E-38	Polysacc_deac_1	Polysaccharide deacetylase	This domain is found in polysaccharide deacetylase
91	91_25	Clostridium sp. UNIVR01 strain	COG0138	F	1.45E-96	PurH	AICAR transformylase/IMP cyclohydrolase PurH (only IMP cyclohydrolase domain in Aful)	K00602	http://www.kegg.jp/dbget-bin/www_bget?ko:K00602	272562.CA_C2445	bactNOG57079	5-Aminoimidazole-4-Carboxamide ribonucleotide transformylase	0	300855399	YP_003780383.1	bifunctional AICARFT/IMPCHase	Clostridium ljungdahlii DSM 13528	0	pfam01808	3.52E-91	AICARFT_IMPCHas	AICARFT/IMPCHase bienzyme	This is a family of bifunctional enzymes catalyzing the last two steps in de novo purine biosynthesis
91	91_26	Clostridium sp. UNIVR01 strain	COG0840	NT	2.98E-45	Tar	Methyl-accepting chemotaxis protein			272562.CA_C1600	bactNOG63939	Methyl-Accepting chemotaxis protein	3.00E-147	554381219	YP_008700918.1	methyl-accepting chemotaxis sensory transducer with Cache sensor	Clostridium autoethanogenum DSM 10061	3.26E-175	pfam00015	1.13E-26	MCPsignal	Methyl-accepting chemotaxis protein (MCP) signalling domain	This domain is thought to transduce the signal to CheA since it is highly conserved in very diverse MCPs
91	91_27	Clostridium sp. UNIVR01 strain	COG0252	EJ	4.21E-115	AnsB	L-asparaginase/archaeal Glu-tRNAGln amidotransferase subunit D	K01424	http://www.kegg.jp/dbget-bin/www_bget?ko:K01424	293826.Amet_2203	bactNOG03372	L-Asparaginase	3.00E-130	374994609	YP_004970108.1	L-asparaginase/glutRNAGln amidotransferase subunit D	Desulfosporosinus orientis DSM 765	6.04E-173	pfam00710	8.86E-125	Asparaginase	Asparaginase
91	91_28	Clostridium sp. UNIVR01 strain	COG0513	LKJ	1.55E-148	SrmB	Superfamily II DNA and RNA helicases			431943.CKL_0435	bactNOG00065	Atp-Dependent RNA helicase	0	300853611	YP_003778595.1	ATP-dependent RNA helicase	Clostridium ljungdahlii DSM 13528	0	pfam00270	1.04E-55	DEAD	DEAD/DEAH box helicase	Members of this family include the DEAD and DEAH box helicases
91	91_29	Clostridium sp. UNIVR01 strain	COG3860	S	3.40E-25	-	Uncharacterized protein conserved in bacteria			290402.Cbei_4073	bactNOG33520		2.00E-118	451818348	YP_007454549.1	transcriptional regulator, LuxR family	Clostridium saccharoperbutylacetonicum N1-4(HMT)	7.67E-129	pfam09860	2.84E-31	DUF2087	Uncharacterized protein conserved in bacteria (DUF2087)	This domain, found in various hypothetical prokaryotic proteins and transcriptional activators, has no known function
91	91_30	Clostridium sp. UNIVR01 strain	COG3860	S	3.96E-15	-	Uncharacterized protein conserved in bacteria			243275.TDE1761	bactNOG28949		9.00E-20	451820409	YP_007456610.1	hypothetical protein Cspa_c35950	Clostridium saccharoperbutylacetonicum N1-4(HMT)	6.15E-35	pfam09860	1.21E-21	DUF2087	Uncharacterized protein conserved in bacteria (DUF2087)	This domain, found in various hypothetical prokaryotic proteins and transcriptional activators, has no known function
91	91_31	Clostridium sp. UNIVR01 strain	COG0673	R	6.93E-62	MviM	Predicted dehydrogenases and related proteins			471223.GWCH70_3164	bactNOG06954	Oxidoreductase	2.00E-159	239828464	YP_002951088.1	oxidoreductase domain-containing protein	Geobacillus sp. WCH70	2.38E-159	pfam01408	7.84E-32	GFO_IDH_MocA	Oxidoreductase family	NAD-binding Rossmann fold	This family of enzymes utilize NADP or NAD
91	91_32	Clostridium sp. UNIVR01 strain	COG0860	M	4.24E-34	AmiC	N-acetylmuramoyl-L-alanine amidase			431943.CKL_3386			6.00E-48	219856336	YP_002473458.1	hypothetical protein CKR_2993	Clostridium kluyveri NBRC 12016	8.82E-48	pfam01520	2.79E-43	Amidase_3	N-acetylmuramoyl-L-alanine amidase	This enzyme domain cleaves the amide bond between N-acetylmuramoyl and L-amino acids in bacterial cell walls
91	91_33	Clostridium sp. UNIVR01 strain
91	91_34	Clostridium sp. UNIVR01 strain	COG4632	G	7.70E-53	EpsL	Exopolysaccharide biosynthesis protein related to N-acetylglucosamine-1-phosphodiester alpha-N-acetylglucosaminidase			290402.Cbei_2406			3.00E-98	488769950	YP_007939744.1	exopolysaccharide biosynthesis protein	Clostridium pasteurianum BC1	3.71E-144	pfam09992	4.21E-39	DUF2233	Predicted periplasmic protein (DUF2233)	This domain, found in various hypothetical bacterial proteins, has no known function
91	91_35	Clostridium sp. UNIVR01 strain								431943.CKL_2814	bactNOG16281		9.00E-36	488769949	YP_007939743.1	hypothetical protein Clopa_1058	Clostridium pasteurianum BC1	8.24E-102
91	91_36	Clostridium sp. UNIVR01 strain	COG0842	V	1.52E-09	-	ABC-type multidrug transport system, permease component	K01992	http://www.kegg.jp/dbget-bin/www_bget?ko:K01992	272562.CA_C0835	bactNOG68433		2.00E-153	384457560	YP_005669980.1	integral membrane protein	Clostridium acetobutylicum EA 2018	3.68E-153	pfam12698	9.28E-11	ABC2_membrane_3	ABC-2 family transporter protein	This family is related to the ABC-2 membrane transporter family pfam01061
91	91_37	Clostridium sp. UNIVR01 strain	COG0842	V	5.42E-08	-	ABC-type multidrug transport system, permease component	K01992	http://www.kegg.jp/dbget-bin/www_bget?ko:K01992	272562.CA_C0834			1.00E-91	384457559	YP_005669979.1	integral membrane protein	Clostridium acetobutylicum EA 2018	2.17E-91	pfam01061	1.15E-08	ABC2_membrane	ABC-2 type transporter
91	91_38	Clostridium sp. UNIVR01 strain	COG1131	V	4.29E-92	CcmA	ABC-type multidrug transport system, ATPase component	K01990	http://www.kegg.jp/dbget-bin/www_bget?ko:K01990	272562.CA_C0833	bactNOG13142	ABC transporter protein	3.00E-142	384457558	YP_005669978.1	ABC-type multidrug transport system (daunorubicin resistance), ATPase component	Clostridium acetobutylicum EA 2018	5.01E-142	pfam00005	1.74E-43	ABC_tran	ABC transporter	ABC transporters for a large family of proteins responsible for translocation of a variety of compounds across biological membranes
91	91_39	Clostridium sp. UNIVR01 strain	COG1695	K	3.13E-17	-	Predicted transcriptional regulators			272562.CA_C0832			2.00E-107	384457557	YP_005669977.1	Fusion: transcriptional regulator and conserved domain protein	Clostridium acetobutylicum EA 2018	2.46E-107	pfam03551	3.03E-11	PadR	Transcriptional regulator PadR-like family	Members of this family are transcriptional regulators that appear to be related to the pfam01047 family
91	91_40	Clostridium sp. UNIVR01 strain	COG1309	K	5.01E-15	AcrR	Transcriptional regulator			431943.CKL_2849	bactNOG31200	Transcriptional regulator protein	2.00E-80	219855879	YP_002473001.1	hypothetical protein CKR_2536	Clostridium kluyveri NBRC 12016	2.57E-80	pfam00440	1.43E-13	TetR_N	Bacterial regulatory proteins	tetR family
91	91_41	Clostridium sp. UNIVR01 strain	COG2814	G	2.41E-18	AraJ	Arabinose efflux permease			272562.CA_C3346	bactNOG00578	Drug resistance transporter, EmrB/QacA protein	0	337738550	YP_004637997.1	MDR-type permease	Clostridium acetobutylicum DSM 1731	0	pfam07690	1.89E-24	MFS_1	Major Facilitator Superfamily
91	91_42	Clostridium sp. UNIVR01 strain	COG0537	FGR	2.98E-20	Hit	Diadenosine tetraphosphate (Ap4A) hydrolase and other HIT family hydrolases			290402.Cbei_4080	bactNOG48433	Histidine triad (HIT) protein	5.00E-62	326793258	YP_004311079.1	histidine triad (HIT) protein	Clostridium lentocellum DSM 5427	2.08E-69	pfam01230	1.46E-07	HIT	HIT domain
91	91_43	Clostridium sp. UNIVR01 strain	COG0246	G	3.30E-150	MtlD	Mannitol-1-phosphate/altronate dehydrogenases	K00041	http://www.kegg.jp/dbget-bin/www_bget?ko:K00041	272562.CA_C0695	bactNOG08577	Altronate oxidoreductase	0	392424525	YP_006465519.1	mannitol-1-phosphate/altronate dehydrogenase	Desulfosporosinus acidiphilus SJ4	0	pfam08125	2.13E-44	Mannitol_dh_C	Mannitol dehydrogenase C-terminal domain
91	91_44	Clostridium sp. UNIVR01 strain	COG2211	G	1.38E-133	MelB	Na+/melibiose symporter and related transporters	K03292	http://www.kegg.jp/dbget-bin/www_bget?ko:K03292	224308.BSU12310	bactNOG12415	Transporter protein	0	305673940	YP_003865612.1	Na+:altronate/mannonate symporter	Bacillus subtilis subsp. spizizenii str. W23	0	pfam13347	1.08E-111	MFS_2	MFS/sugar transport protein	This family is part of the major facilitator superfamily of membrane transport proteins
91	91_45	Clostridium sp. UNIVR01 strain								515621.CLJ_B0693	bactNOG64686		3.00E-90	237793943	YP_002861495.1	ABC transporter permease	Clostridium botulinum Ba4 str. 657	4.25E-90	pfam12698	7.75E-08	ABC2_membrane_3	ABC-2 family transporter protein	This family is related to the ABC-2 membrane transporter family pfam01061
91	91_46	Clostridium sp. UNIVR01 strain	COG1131	V	4.74E-90	CcmA	ABC-type multidrug transport system, ATPase component	K01990	http://www.kegg.jp/dbget-bin/www_bget?ko:K01990	498213.CLD_0131	bactNOG21003	ABC transporter protein	4.00E-156	170755433	YP_001780264.1	bacitracin transport ATP-binding protein BcrA	Clostridium botulinum B1 str. Okra	5.78E-156	pfam00005	8.11E-39	ABC_tran	ABC transporter	ABC transporters for a large family of proteins responsible for translocation of a variety of compounds across biological membranes
91	91_47	Clostridium sp. UNIVR01 strain	COG1131	V	8.74E-26	CcmA	ABC-type multidrug transport system, ATPase component	K01990	http://www.kegg.jp/dbget-bin/www_bget?ko:K01990	515621.CLJ_B0691	bactNOG56945	ABC transporter, ATP-binding protein	2.00E-179	237793941	YP_002861493.1	ABC transporter ATP-binding protein/LytTR DNA-binding protein	Clostridium botulinum Ba4 str. 657	2.70E-179	pfam04397	3.35E-21	LytTR	LytTr DNA-binding domain	This domain is found in a variety of bacterial transcriptional regulators
91	91_48	Clostridium sp. UNIVR01 strain								177439.DP2455	bactNOG01131	Glycosyl transferase, group 1	6.00E-76	511630104	YP_006193484.2	glycosyl transferase	Paenibacillus mucilaginosus K02	2.73E-79
91	91_49	Clostridium sp. UNIVR01 strain	COG1309	K	8.07E-16	AcrR	Transcriptional regulator			441771.CLC_1074			8.00E-93	153934530	YP_001386942.1	TetR family transcriptional regulator	Clostridium botulinum A str. Hall	1.21E-92	pfam13305	1.83E-11	WHG	WHG domain	This presumed domain is around 80 amino acids in length
91	91_50	Clostridium sp. UNIVR01 strain	COG4635	CH	1.45E-24	HemG	Flavodoxin	K00230	http://www.kegg.jp/dbget-bin/www_bget?ko:K00230	498214.CLK_0466	bactNOG35541	Protoporphyrinogen oxidase; catalyzes the oxidation of protoporphyrinogen IX to form protoporphyrin IX	1.00E-44	488769424	YP_007939218.1	flavodoxin	Clostridium pasteurianum BC1	9.92E-45	pfam12724	3.43E-33	Flavodoxin_5	Flavodoxin domain	This is a family of flavodoxins
91	91_51	Clostridium sp. UNIVR01 strain
91	91_52	Clostridium sp. UNIVR01 strain	COG0599	S	2.10E-18	-	Uncharacterized homolog of gamma-carboxymuconolactone decarboxylase subunit			318167.Sfri_3873	bactNOG23623	Carboxymuconolactone decarboxylase	5.00E-32	326798681	YP_004316500.1	carboxymuconolactone decarboxylase	Sphingobacterium sp. 21	3.36E-63	pfam02627	1.37E-14	CMD	Carboxymuconolactone decarboxylase family	Carboxymuconolactone decarboxylase (CMD) EC:4
91	91_53	Clostridium sp. UNIVR01 strain	COG0789	K	5.29E-21	SoxR	Predicted transcriptional regulators			522373.Smlt1305	bactNOG38797	Transcriptional regulator, MerR family protein	4.00E-28	554379293	YP_008698992.1	transcriptional regulator, MerR family	Clostridium autoethanogenum DSM 10061	4.60E-62	pfam13411	7.02E-13	MerR_1	MerR HTH family regulatory protein
91	91_54	Clostridium sp. UNIVR01 strain	COG1309	K	6.95E-12	AcrR	Transcriptional regulator			386043.lwe2109	bactNOG55272	Tetr family transcriptional regulator protein	2.00E-11	289435439	YP_003465311.1	TetR family transcriptional regulator	Listeria seeligeri serovar 1/2b str. SLCC3954	1.09E-13	pfam00440	1.20E-11	TetR_N	Bacterial regulatory proteins	tetR family
91	91_55	Clostridium sp. UNIVR01 strain	COG0840	NT	1.89E-45	Tar	Methyl-accepting chemotaxis protein	K03406	http://www.kegg.jp/dbget-bin/www_bget?ko:K03406	138119.DSY1028			2.00E-90	472467145	YP_007679824.1	chemotaxis sensory transducer		4.10E-109	pfam00015	7.17E-23	MCPsignal	Methyl-accepting chemotaxis protein (MCP) signalling domain	This domain is thought to transduce the signal to CheA since it is highly conserved in very diverse MCPs
91	91_56	Clostridium sp. UNIVR01 strain	COG0840	NT	6.20E-46	Tar	Methyl-accepting chemotaxis protein			290402.Cbei_0307			3.00E-167	451818445	YP_007454646.1	methyl-accepting chemotaxis protein	Clostridium saccharoperbutylacetonicum N1-4(HMT)	0	pfam00015	9.87E-33	MCPsignal	Methyl-accepting chemotaxis protein (MCP) signalling domain	This domain is thought to transduce the signal to CheA since it is highly conserved in very diverse MCPs
91	91_57	Clostridium sp. UNIVR01 strain	COG1309	K	5.54E-07	AcrR	Transcriptional regulator			212717.CTC01854	bactNOG49552	Transcriptional regulator protein	5.00E-58	302874105	YP_003842738.1	regulatory protein TetR	Clostridium cellulovorans 743B	2.88E-82
91	91_58	Clostridium sp. UNIVR01 strain	COG0583	K	4.78E-49	LysR	Transcriptional regulator			281309.BT9727_4901	bactNOG33022	Transcriptional regulator, LysR family protein	3.00E-77	49481212	YP_039210.1	LysR family transcriptional regulator	Bacillus thuringiensis serovar konkukian str. 97-27	4.06E-77	pfam03466	1.47E-32	LysR_substrate	LysR substrate binding domain	The structure of this domain is known and is similar to the periplasmic binding proteins
91	91_59	Clostridium sp. UNIVR01 strain	COG0534	V	2.40E-58	NorM	Na+-driven multidrug efflux pump			290402.Cbei_3145	bactNOG02593	MATE efflux family protein	1.00E-111	331269925	YP_004396417.1	MATE efflux family protein	Clostridium botulinum BKT015925	2.04E-128	pfam01554	6.14E-16	MatE	MatE	The MatE domain
91	91_60	Clostridium sp. UNIVR01 strain	COG4716	S	0	-	Myosin-crossreactive antigen			526218.Sterm_1741	bactNOG07046	Myosin-Cross-Reactive antigen; in group A Streptococci this protein was found to cross react with anti myosin antibodies and may play a role in rheumatic fever	0	269120353	YP_003308530.1	67 kDa myosin-cross-reactive antigen family protein	Sebaldella termitidis ATCC 33386	0	pfam06100	0	Strep_67kDa_ant	Streptococcal 67 kDa myosin-cross-reactive antigen like family	Members of this family are thought to have structural features in common with the beta chain of the class II antigens, as well as myosin, and may play an important role in the pathogenesis
91	91_61	Clostridium sp. UNIVR01 strain	COG2230	M	3.26E-123	Cfa	Cyclopropane fatty acid synthase and related methyltransferases	K00574	http://www.kegg.jp/dbget-bin/www_bget?ko:K00574	290402.Cbei_5003	bactNOG01977	Cyclopropane fatty acyl phospholipid synthase	0	150019811	YP_001312065.1	cyclopropane-fatty-acyl-phospholipid synthase	Clostridium beijerinckii NCIMB 8052	0	pfam02353	2.77E-116	CMAS	Mycolic acid cyclopropane synthetase	This family consist of Cyclopropane-fatty-acyl-phospholipid synthase or CFA synthase EC:2
91	91_62	Clostridium sp. UNIVR01 strain								645463.CDR20291_2172			1.00E-85	379010008	YP_005267820.1	hypothetical protein Awo_c01210	Acetobacterium woodii DSM 1030	2.82E-115
91	91_63	Clostridium sp. UNIVR01 strain	COG1344	N	5.77E-36	FlgL	Flagellin and related hook-associated proteins	K02406	http://www.kegg.jp/dbget-bin/www_bget?ko:K02406	272562.CA_C1555	bactNOG00716	Flagellin protein	3.00E-104	337736775	YP_004636222.1	flagellin	Clostridium acetobutylicum DSM 1731	4.11E-104	pfam00669	9.64E-29	Flagellin_N	Bacterial flagellin N-terminal helical region	Flagellins polymerize to form bacterial flagella
91	91_64	Clostridium sp. UNIVR01 strain	COG0596	R	6.86E-28	MhpC	Predicted hydrolases or acyltransferases (alpha/beta hydrolase superfamily)	K01259	http://www.kegg.jp/dbget-bin/www_bget?ko:K01259	498214.CLK_1546	bactNOG03199	Proline iminopeptidase	0	170758729	YP_001787483.1	alpha/beta hydrolase	Clostridium botulinum A3 str. Loch Maree	0	pfam12697	3.39E-28	Abhydrolase_6	Alpha/beta hydrolase family	This family contains alpha/beta hydrolase enzymes of diverse specificity
91	91_65	Clostridium sp. UNIVR01 strain	COG0456	R	1.34E-08	RimI	Acetyltransferases			226186.BT_1587	bactNOG07411	N-Acetyltransferase	2.00E-147	300855917	YP_003780901.1	hypothetical protein CLJU_c27420	Clostridium ljungdahlii DSM 13528	8.36E-172	pfam14268	5.93E-17	YoaP	YoaP-like	The YoaP-like domain is found at the C-terminus of the B
91	91_66	Clostridium sp. UNIVR01 strain	COG1476	K	6.80E-13	-	Predicted transcriptional regulators			420246.GTNG_0233			3.00E-19	379010354	YP_005268166.1	putative helix-turn-helix domain protein	Acetobacterium woodii DSM 1030	2.60E-42	pfam01381	2.43E-16	HTH_3	Helix-turn-helix	This large family of DNA binding helix-turn helix proteins includes Cro and CI
91	91_67	Clostridium sp. UNIVR01 strain	COG1576	S	7.92E-73	-	Uncharacterized conserved protein	K00783	http://www.kegg.jp/dbget-bin/www_bget?ko:K00783	441772.CLI_3791	bactNOG37788	Specifically methylates the pseudouridine at position 1915 (m3Psi1915) in 23S rRNA protein	1.00E-84	488773341	YP_007943135.1	rRNA large subunit m3Psi methyltransferase RlmH	Clostridium pasteurianum BC1	2.23E-90	pfam02590	3.53E-77	SPOUT_MTase	Predicted SPOUT methyltransferase	This family of proteins are predicted to be SPOUT methyltransferases
91	91_68	Clostridium sp. UNIVR01 strain	COG0436	E	8.24E-124	-	Aspartate/tyrosine/aromatic aminotransferase	K00816	http://www.kegg.jp/dbget-bin/www_bget?ko:K00816	203119.Cthe_2793	bactNOG03226	Aminotransferase	0	488773343	YP_007943137.1	aspartate/tyrosine/aromatic aminotransferase	Clostridium pasteurianum BC1	0	pfam00155	1.27E-73	Aminotran_1_2	Aminotransferase class I and II
91	91_69	Clostridium sp. UNIVR01 strain	COG2011	P	8.98E-90	AbcD	ABC-type metal ion transport system, permease component			293826.Amet_3893	bactNOG01034	Part of a binding-protein-dependent transport system. responsible for the translocation of the substrate across the membrane (By similarity)	3.00E-95	150391602	YP_001321651.1	binding-protein-dependent transport system inner membrane protein	Alkaliphilus metalliredigens QYMF	3.80E-95	pfam00528	1.37E-07	BPD_transp_1	Binding-protein-dependent transport system inner membrane component	The alignments cover the most conserved region of the proteins, which is thought to be located in a cytoplasmic loop between two transmembrane domains
91	91_70	Clostridium sp. UNIVR01 strain	COG1135	P	1.34E-165	AbcC	ABC-type metal ion transport system, ATPase component	K02071	http://www.kegg.jp/dbget-bin/www_bget?ko:K02071	293826.Amet_3894	bactNOG00903	Part of the ABC transporter complex metNIQ involved in methionine import. Responsible for energy coupling to the transport system (By similarity) protein	7.00E-153	150391603	YP_001321652.1	ABC transporter-like protein	Alkaliphilus metalliredigens QYMF	9.96E-153	pfam00005	9.10E-44	ABC_tran	ABC transporter	ABC transporters for a large family of proteins responsible for translocation of a variety of compounds across biological membranes
91	91_71	Clostridium sp. UNIVR01 strain	COG0653	U	1.63E-20	SecA	Preprotein translocase subunit SecA (ATPase, RNA helicase)			441772.CLI_3790	bactNOG36614		2.00E-80	488773344	YP_007943138.1	preprotein translocase subunit SecA (ATPase, RNA helicase)	Clostridium pasteurianum BC1	1.66E-86	pfam02810	9.39E-12	SEC-C	SEC-C motif	The SEC-C motif found in the C-terminus of the SecA protein, in the middle of some SWI2 ATPases and also solo in several proteins
91	91_72	Clostridium sp. UNIVR01 strain	COG1235	R	7.77E-53	PhnP	Metal-dependent hydrolases of the beta-lactamase superfamily I			386415.NT01CX_0949	bactNOG31038	Beta-Lactamase	3.00E-130	488773347	YP_007943141.1	metal-dependent hydrolase, beta-lactamase superfamily I	Clostridium pasteurianum BC1	6.64E-154	pfam12706	2.33E-18	Lactamase_B_2	Beta-lactamase superfamily domain	This family is part of the beta-lactamase superfamily and is related to pfam00753
91	91_73	Clostridium sp. UNIVR01 strain	COG0766	M	0	MurA	UDP-N-acetylglucosamine enolpyruvyl transferase	K00790	http://www.kegg.jp/dbget-bin/www_bget?ko:K00790	272562.CA_C3539	bactNOG04592	Udp-N-Acetylglucosamine 1-carboxyvinyltransferase	0	488773348	YP_007943142.1	UDP-N-acetylglucosamine 1-carboxyvinyltransferase	Clostridium pasteurianum BC1	0	pfam00275	4.23E-100	EPSP_synthase	EPSP synthase (3-phosphoshikimate 1-carboxyvinyltransferase)
91	91_74	Clostridium sp. UNIVR01 strain								498214.CLK_3034	bactNOG48346		4.00E-85	488773349	YP_007943143.1	hypothetical protein Clopa_4783	Clostridium pasteurianum BC1	1.04E-97	pfam13563	1.42E-12	2_5_RNA_ligase2	2&apos;-5&apos; RNA ligase superfamily	This family contains proteins related to pfam02834
91	91_75	Clostridium sp. UNIVR01 strain	COG0115	EH	1.03E-82	IlvE	Branched-chain amino acid aminotransferase/4-amino-4-deoxychorismate lyase	K00826	http://www.kegg.jp/dbget-bin/www_bget?ko:K00826	386415.NT01CX_2030	bactNOG03791	Branched-Chain amino acid aminotransferase	1.00E-158	488773350	YP_007943144.1	branched-chain amino acid aminotransferase, group I	Clostridium pasteurianum BC1	0	pfam01063	5.45E-54	Aminotran_4	Aminotransferase class IV	The D-amino acid transferases (D-AAT) are required by bacteria to catalyse the synthesis of D-glutamic acid and D-alanine, which are essential constituents of bacterial cell wall and are the building block for other D-amino acids
91	91_76	Clostridium sp. UNIVR01 strain	COG4508	S	1.43E-51	-	Uncharacterized protein conserved in bacteria			498213.CLD_0898	bactNOG39449		3.00E-56	488773352	YP_007943146.1	hypothetical protein Clopa_4786	Clostridium pasteurianum BC1	3.70E-70	pfam08761	5.02E-44	dUTPase_2	dUTPase	2-Deoxyuridine 5-triphosphate nucleotidohydrolase (dUTPase) catalyses the hydrolysis of dUTP to dUMP and pyrophosphate (EC:3
91	91_77	Clostridium sp. UNIVR01 strain	COG3238	S	2.73E-22	-	Uncharacterized protein conserved in bacteria	K09936	http://www.kegg.jp/dbget-bin/www_bget?ko:K09936	508767.CLH_3349			2.00E-50	488773353	YP_007943147.1	hypothetical protein Clopa_4787	Clostridium pasteurianum BC1	7.39E-58	pfam04657	1.61E-24	DUF606	Protein of unknown function	DUF606	This family includes several uncharacterized bacterial proteins
91	91_78	Clostridium sp. UNIVR01 strain	COG1404	O	8.80E-19	AprE	Subtilisin-like serine proteases			386415.NT01CX_0944	bactNOG04045	Peptidase S8 and S53, subtilisin, kexin, sedolisin	7.00E-146	488773354	YP_007943148.1	subtilisin-like serine protease	Clostridium pasteurianum BC1	1.68E-175	pfam00082	8.65E-28	Peptidase_S8	Subtilase family	Subtilases are a family of serine proteases
91	91_79	Clostridium sp. UNIVR01 strain	COG1234	R	2.04E-80	ElaC	Metal-dependent hydrolases of the beta-lactamase superfamily III	K00784	http://www.kegg.jp/dbget-bin/www_bget?ko:K00784	272562.CA_C1584	bactNOG11597	Ribonuclease Z; member of metallo-beta-lactamase family; the purified enzyme from Escherichia coli forms dimeric zinc phosphodiesterase; in Bacillus subtilis this protein is a 3'-tRNA processing endoribonuclease and is essential while in Escherichia coli it is not; associates with two zinc ions	2.00E-130	488773355	YP_007943149.1	ribonuclease Z	Clostridium pasteurianum BC1	1.17E-147	pfam12706	4.36E-22	Lactamase_B_2	Beta-lactamase superfamily domain	This family is part of the beta-lactamase superfamily and is related to pfam00753
91	91_80	Clostridium sp. UNIVR01 strain								309798.COPRO5265_1580	bactNOG23188		3.00E-65	332981841	YP_004463282.1	hypothetical protein Mahau_1266	Mahella australiensis 50-1 BON	5.54E-74
91	91_81	Clostridium sp. UNIVR01 strain	COG1131	V	7.58E-88	CcmA	ABC-type multidrug transport system, ATPase component			309798.COPRO5265_1581	bactNOG14278	ABC transporter ATP-binding protein	3.00E-109	332981840	YP_004463281.1	ABC transporter	Mahella australiensis 50-1 BON	2.90E-114	pfam00005	5.12E-37	ABC_tran	ABC transporter	ABC transporters for a large family of proteins responsible for translocation of a variety of compounds across biological membranes
91	91_82	Clostridium sp. UNIVR01 strain	COG1528	P	4.05E-66	Ftn	Ferritin-like protein	K02217	http://www.kegg.jp/dbget-bin/www_bget?ko:K02217	246194.CHY_0102	bactNOG31243	Protein involved in cellular iron ion homeostasis	8.00E-71	488773356	YP_007943150.1	ferritin-like protein	Clostridium pasteurianum BC1	1.58E-92	pfam00210	4.68E-38	Ferritin	Ferritin-like domain	This family contains ferritins and other ferritin-like proteins such as members of the DPS family and bacterioferritins
91	91_83	Clostridium sp. UNIVR01 strain	COG0737	F	3.41E-116	UshA	5'-nucleotidase/2',3'-cyclic phosphodiesterase and related esterases			272562.CA_C1963	bactNOG01600	2',3'-Cyclic nucleotide 2'-phosphodiesterase	0	488773357	YP_007943151.1	5&apos;-nucleotidase/2&apos;,3&apos;-cyclic phosphodiesterase-like hydrolase	Clostridium pasteurianum BC1	0	pfam02872	2.32E-34	5_nucleotid_C	5&apos;-nucleotidase	C-terminal domain
91	91_84	Clostridium sp. UNIVR01 strain	COG0845	M	2.10E-09	AcrA	Membrane-fusion protein			272562.CA_C3559			3.00E-45	488773358	YP_007943152.1	multidrug resistance efflux pump	Clostridium pasteurianum BC1	3.43E-86	pfam12700	3.96E-07	HlyD_2	HlyD family secretion protein	This family is related to pfam00529
91	91_85	Clostridium sp. UNIVR01 strain	COG1136	V	3.15E-114	SalX	ABC-type antimicrobial peptide transport system, ATPase component	K02003	http://www.kegg.jp/dbget-bin/www_bget?ko:K02003	272562.CA_C3560	bactNOG06605	ABC transporter protein	8.00E-131	488773359	YP_007943153.1	ABC-type antimicrobial peptide transport system, ATPase component	Clostridium pasteurianum BC1	7.08E-140	pfam00005	2.51E-45	ABC_tran	ABC transporter	ABC transporters for a large family of proteins responsible for translocation of a variety of compounds across biological membranes
91	91_86	Clostridium sp. UNIVR01 strain	COG4591	M	4.20E-20	LolE	ABC-type transport system, involved in lipoprotein release, permease component	K02004	http://www.kegg.jp/dbget-bin/www_bget?ko:K02004	272562.CA_C3561	bactNOG36162		0	488773360	YP_007943154.1	ABC-type transport system, involved in lipoprotein release, permease component	Clostridium pasteurianum BC1	0	pfam02687	8.59E-14	FtsX	FtsX-like permease family	This is a family of predicted permeases and hypothetical transmembrane proteins
91	91_87	Clostridium sp. UNIVR01 strain	COG0249	L	9.18E-62	MutS	Mismatch repair ATPase (MutS family)			272562.CA_C3563	bactNOG25379	Mismatched DNA binding protein	0	488773361	YP_007943155.1	mismatch repair ATPase (MutS family)	Clostridium pasteurianum BC1	0	pfam00488	2.22E-24	MutS_V	MutS domain V	This domain is found in proteins of the MutS family (DNA mismatch repair proteins) and is found associated with pfam01624, pfam05188, pfam05192 and pfam05190
91	91_88	Clostridium sp. UNIVR01 strain	COG0803	P	3.57E-77	LraI	ABC-type metal ion transport system, periplasmic component/surface adhesin	K09815	http://www.kegg.jp/dbget-bin/www_bget?ko:K09815	583346.CKR_2696			1.00E-113	300856932	YP_003781916.1	metal-binding protein	Clostridium ljungdahlii DSM 13528	1.83E-124	pfam01297	1.37E-77	TroA	Periplasmic solute binding protein family	This family includes periplasmic solute binding proteins such as TroA that interacts with an ATP-binding cassette transport system in Treponema pallidum
91	91_89	Clostridium sp. UNIVR01 strain	COG0550	L	1.25E-119	TopA	Topoisomerase IA	K03169	http://www.kegg.jp/dbget-bin/www_bget?ko:K03169	289380.CPR_1950	bactNOG98025	DNA topoisomerase	0	488773368	YP_007943162.1	topoisomerase IA	Clostridium pasteurianum BC1	0	pfam01131	2.06E-105	Topoisom_bac	DNA topoisomerase	This subfamily of topoisomerase is divided on the basis that these enzymes preferentially relax negatively supercoiled DNA, from a 5&apos; phospho- tyrosine linkage in the enzyme-DNA covalent intermediate and has high affinity for single stranded DNA
91	91_90	Clostridium sp. UNIVR01 strain	COG1925	G	2.30E-28	FruB	Phosphotransferase system, HPr-related proteins			195103.CPF_1923			4.00E-31	110799187	YP_696356.1	HPr family phosphocarrier protein	Clostridium perfringens ATCC 13124	5.76E-31	pfam00381	1.87E-28	PTS-HPr	PTS HPr component phosphorylation site
91	91_91	Clostridium sp. UNIVR01 strain	COG0039	C	2.14E-103	Mdh	Malate/lactate dehydrogenases	K00016	http://www.kegg.jp/dbget-bin/www_bget?ko:K00016	272562.CA_C3552	bactNOG03396	Dehydrogenase	5.00E-152	488773369	YP_007943163.1	L-lactate dehydrogenase	Clostridium pasteurianum BC1	3.83E-180	pfam00056	6.08E-39	Ldh_1_N	lactate/malate dehydrogenase	NAD binding domain	L-lactate dehydrogenases are metabolic enzymes which catalyse the conversion of L-lactate to pyruvate, the last step in anaerobic glycolysis
91	91_92	Clostridium sp. UNIVR01 strain	COG0825	I	4.81E-156	AccA	Acetyl-CoA carboxylase alpha subunit	K01962	http://www.kegg.jp/dbget-bin/www_bget?ko:K01962	272562.CA_C3568	bactNOG01149	Acetyl-Coa carboxylase	7.00E-131	488773370	YP_007943164.1	acetyl-CoA carboxylase, carboxyl transferase, alpha subunit	Clostridium pasteurianum BC1	5.89E-153	pfam03255	1.72E-56	ACCA	Acetyl co-enzyme A carboxylase carboxyltransferase alpha subunit	Acetyl co-enzyme A carboxylase carboxyltransferase is composed of an alpha and beta subunit
91	91_93	Clostridium sp. UNIVR01 strain	COG0777	I	7.31E-146	AccD	Acetyl-CoA carboxylase beta subunit	K01963	http://www.kegg.jp/dbget-bin/www_bget?ko:K01963	272562.CA_C3569	bactNOG97998	Component of the acetyl coenzyme A carboxylase (ACC) complex. Biotin carboxylase catalyzes the carboxylation of biotin on its carrier protein and then the CO group is transferred by the transcarboxylase to acetyl-CoA to form malonyl- CoA	8.00E-143	488773371	YP_007943165.1	acetyl-CoA carboxylase, carboxyl transferase, beta subunit	Clostridium pasteurianum BC1	7.81E-157	pfam01039	6.47E-26	Carboxyl_trans	Carboxyl transferase domain	All of the members in this family are biotin dependent carboxylases
91	91_94	Clostridium sp. UNIVR01 strain	COG4770	I	0	-	Acetyl/propionyl-CoA carboxylase, alpha subunit	K01961	http://www.kegg.jp/dbget-bin/www_bget?ko:K01961	272562.CA_C3570	bactNOG00407	Carboxylase	0	488773372	YP_007943166.1	acetyl-CoA carboxylase, biotin carboxylase subunit	Clostridium pasteurianum BC1	0	pfam02786	5.24E-90	CPSase_L_D2	Carbamoyl-phosphate synthase L chain	ATP binding domain	Carbamoyl-phosphate synthase catalyses the ATP-dependent synthesis of carbamyl-phosphate from glutamine or ammonia and bicarbonate
91	91_95	Clostridium sp. UNIVR01 strain	COG0764	I	4.09E-57	FabA	3-hydroxymyristoyl/3-hydroxydecanoyl-(acyl carrier protein) dehydratases	K02372	http://www.kegg.jp/dbget-bin/www_bget?ko:K02372	272562.CA_C3571	bactNOG30446	3R-Hydroxymyristoyl-Acp dehydratase; in Pseudomonas aeruginosa this enzyme is a trimer of dimers; essential for membrane formation; performs third step of type II fatty acid biosynthesis; catalyzes dehydration of (3R)-hydroxyacyl-ACP to trans-2-acyl-ACP	5.00E-71	488773373	YP_007943167.1	beta-hydroxyacyl-(acyl carrier protein) dehydratase FabZ	Clostridium pasteurianum BC1	3.80E-72	pfam07977	1.40E-45	FabA	FabA-like domain	This enzyme domain has a HotDog fold
91	91_96	Clostridium sp. UNIVR01 strain	COG0511	I	5.69E-25	AccB	Biotin carboxyl carrier protein	K02160	http://www.kegg.jp/dbget-bin/www_bget?ko:K02160	272562.CA_C3572	bactNOG29791	Acetyl-Coa carboxylase biotin carboxyl carrier protein	2.00E-46	488773374	YP_007943168.1	acetyl-CoA carboxylase, biotin carboxyl carrier protein	Clostridium pasteurianum BC1	6.97E-52	pfam00364	8.04E-17	Biotin_lipoyl	Biotin-requiring enzyme	This family covers two Prosite entries, the conserved lysine residue binds biotin in one group and lipoic acid in the other
91	91_97	Clostridium sp. UNIVR01 strain	COG0304	IQ	0	FabB	3-oxoacyl-(acyl-carrier-protein) synthase	K09458	http://www.kegg.jp/dbget-bin/www_bget?ko:K09458	272562.CA_C3573	bactNOG00159	3-Oxoacyl-[Acyl-Carrier-Protein] synthase	0	488773375	YP_007943169.1	beta-ketoacyl-acyl-carrier-protein synthase II	Clostridium pasteurianum BC1	0	pfam00109	1.69E-60	ketoacyl-synt	Beta-ketoacyl synthase	N-terminal domain	The structure of beta-ketoacyl synthase is similar to that of the thiolase family (pfam00108) and also chalcone synthase
91	91_98	Clostridium sp. UNIVR01 strain	COG1028	IQR	2.28E-79	FabG	Dehydrogenases with different specificities (related to short-chain alcohol dehydrogenases)	K00059	http://www.kegg.jp/dbget-bin/www_bget?ko:K00059	272562.CA_C3574	bactNOG01118	Acyl-Carrier-Protein reductase	5.00E-115	488773376	YP_007943170.1	3-oxoacyl-(acyl-carrier-protein) reductase	Clostridium pasteurianum BC1	4.01E-125	pfam00106	5.85E-44	adh_short	short chain dehydrogenase	This family contains a wide variety of dehydrogenases
91	91_99	Clostridium sp. UNIVR01 strain	COG0331	I	5.86E-133	FabD	(acyl-carrier-protein) S-malonyltransferase	K00645	http://www.kegg.jp/dbget-bin/www_bget?ko:K00645	272562.CA_C3575	bactNOG01455	Malonyl CoA-acyl carrier protein transacylase	4.00E-141	488773377	YP_007943171.1	malonyl CoA-acyl carrier protein transacylase	Clostridium pasteurianum BC1	1.06E-166	pfam00698	1.40E-35	Acyl_transf_1	Acyl transferase domain
91	91_100	Clostridium sp. UNIVR01 strain	COG2070	R	2.77E-110	-	Dioxygenases related to 2-nitropropane dioxygenase	K02371	http://www.kegg.jp/dbget-bin/www_bget?ko:K02371	272562.CA_C3576	bactNOG01981	2-Nitropropane dioxygenase	0	488773378	YP_007943172.1	putative enoyl-(acyl-carrier-protein) reductase II	Clostridium pasteurianum BC1	0	pfam03060	1.51E-89	NMO	Nitronate monooxygenase	Nitronate monooxygenase (NMO), formerly referred to as 2-nitropropane dioxygenase (NPD) (EC:1
91	91_101	Clostridium sp. UNIVR01 strain	COG0236	IQ	3.13E-11	AcpP	Acyl carrier protein	K02078	http://www.kegg.jp/dbget-bin/www_bget?ko:K02078	272562.CA_C3577	bactNOG54002	Acyl carrier protein	1.00E-18	384460296	YP_005672716.1	Acyl Carrier Protein, ACP	Clostridium acetobutylicum EA 2018	1.73E-18	pfam00550	2.60E-07	PP-binding	Phosphopantetheine attachment site	A 4&apos;-phosphopantetheine prosthetic group is attached through a serine
91	91_102	Clostridium sp. UNIVR01 strain	COG0332	I	2.65E-147	FabH	3-oxoacyl-[acyl-carrier-protein] synthase III	K00648	http://www.kegg.jp/dbget-bin/www_bget?ko:K00648	272562.CA_C3578	bactNOG00322	3-Oxoacyl-(Acyl carrier protein) synthase	3.00E-150	488773379	YP_007943173.1	3-oxoacyl-(acyl-carrier-protein) synthase III	Clostridium pasteurianum BC1	5.57E-163	pfam08541	5.34E-40	ACP_syn_III_C	3-Oxoacyl-[acyl-carrier-protein (ACP)] synthase III C terminal	This domain is found on 3-Oxoacyl-[acyl-carrier-protein (ACP)] synthase III EC:2
91	91_103	Clostridium sp. UNIVR01 strain	COG1846	K	1.69E-16	MarR	Transcriptional regulators			272562.CA_C3579	bactNOG31509	Transcriptional regulator, MarR family protein	5.00E-64	488773380	YP_007943174.1	transcriptional regulator	Clostridium pasteurianum BC1	2.59E-68	pfam12802	1.05E-08	MarR_2	MarR family	The Mar proteins are involved in the multiple antibiotic resistance, a non-specific resistance system
91	91_104	Clostridium sp. UNIVR01 strain	COG2070	R	5.15E-73	-	Dioxygenases related to 2-nitropropane dioxygenase			272562.CA_C3580	bactNOG05641	2-Nitropropane dioxygenase	4.00E-170	488773381	YP_007943175.1	2-nitropropane dioxygenase-like enzyme	Clostridium pasteurianum BC1	0	pfam03060	2.18E-45	NMO	Nitronate monooxygenase	Nitronate monooxygenase (NMO), formerly referred to as 2-nitropropane dioxygenase (NPD) (EC:1
91	91_105	Clostridium sp. UNIVR01 strain	COG0350	L	2.28E-52	Ada	Methylated DNA-protein cysteine methyltransferase	K00567	http://www.kegg.jp/dbget-bin/www_bget?ko:K00567	498761.HM1_1035	bactNOG29993	Methylated-Dna-[Protein]-Cysteine	2.00E-51	167629051	YP_001679550.1	6-O-methylguanine DNA methyltransferase	Heliobacterium modesticaldum Ice1	3.18E-51	pfam01035	9.51E-38	DNA_binding_1	6-O-methylguanine DNA methyltransferase	DNA binding domain	This domain is a 3 helical bundle
92	92_1	NA	COG0693	R	5.09E-06	ThiJ	Putative intracellular protease/amidase			164546.RALTA_B2213	bactNOG00990	Thij/Pfpi protein	7.00E-30	298717548	YP_003730190.1	NonF-related protein	Pantoea vagans C9-1	6.14E-32	pfam13587	1.84E-22	DJ-1_PfpI_N	N-terminal domain of DJ-1_PfpI family	This domain is found at the N-terminus of proteins from the DJ-1_PfpI family, pfam01965
92	92_2	NA	COG0583	K	2.35E-14	LysR	Transcriptional regulator			395491.Rleg_0820	bactNOG24725	Transcriptional regulator protein	1.00E-30	298717549	YP_003730191.1	nodulation protein D 1	Pantoea vagans C9-1	3.90E-41	pfam00126	7.21E-19	HTH_1	Bacterial regulatory helix-turn-helix protein	lysR family
96	96_1	Lactobacillales sp. UNIVR03 strain	COG0040	E	5.99E-62	HisG	ATP phosphoribosyltransferase			523794.Lebu_1239	bactNOG01712	Catalyzes the condensation of ATP and 5-phosphoribose 1- diphosphate to form N'-(5'-phosphoribosyl)-ATP . Has a crucial role in the pathway because the rate of histidine biosynthesis seems to be controlled primarily by regulation of hisG enzymatic activity protein	1.00E-75	478484393	YP_007751974.1	ATP phosphoribosyltransferase	Enterococcus casseliflavus EC20	6.80E-180	pfam01634	4.23E-44	HisG	ATP phosphoribosyltransferase
96	96_2	Lactobacillales sp. UNIVR03 strain	COG0141	E	0	HisD	Histidinol dehydrogenase			265669.LMOf2365_0596	bactNOG02017	Of L- histidinol to L-histidinaldehyde and then to L-histidine protein	2.00E-170	478484394	YP_007751975.1	histidinol dehydrogenase	Enterococcus casseliflavus EC20	0	pfam00815	0	Histidinol_dh	Histidinol dehydrogenase
96	96_3	Lactobacillales sp. UNIVR03 strain	COG0079	E	1.25E-108	HisC	Histidinol-phosphate/aromatic aminotransferase and cobyric acid decarboxylase			526218.Sterm_2176	bactNOG00443	Histidinol-Phosphate aminotransferase	1.00E-104	478484395	YP_007751976.1	histidinol-phosphate transaminase	Enterococcus casseliflavus EC20	1.64E-177	pfam00155	5.97E-51	Aminotran_1_2	Aminotransferase class I and II
96	96_4	Lactobacillales sp. UNIVR03 strain	COG0131	E	2.00E-98	HisB	Imidazoleglycerol-phosphate dehydratase	K01693	http://www.kegg.jp/dbget-bin/www_bget?ko:K01693	523794.Lebu_1232	bactNOG17997	Imidazoleglycerol-Phosphate dehydratase	1.00E-85	478484396	YP_007751977.1	hypothetical protein ECBG_00102	Enterococcus casseliflavus EC20	5.68E-127	pfam00475	1.72E-80	IGPD	Imidazoleglycerol-phosphate dehydratase
96	96_5	Lactobacillales sp. UNIVR03 strain	COG0118	E	2.50E-98	HisH	Glutamine amidotransferase	K02501	http://www.kegg.jp/dbget-bin/www_bget?ko:K02501	526218.Sterm_2178	bactNOG17802	Imidazole glycerol phosphate synthase subunit HisH; with HisF IGPS catalyzes the conversion of phosphoribulosyl-formimino-5-aminoimidazole-4-carboxamide ribonucleotide phosphate and glutamine to imidazole-glycerol phosphate, 5-aminoimidazol-4-carboxamide ribonucleotide, and glutamate in histidine biosynthesis; the HisH subunit provides the glutamine amidotransferase activity that produces the amm…	3.00E-70	478484397	YP_007751978.1	imidazole glycerol phosphate synthase, glutamine amidotransferase subunit	Enterococcus casseliflavus EC20	3.36E-99	pfam00117	1.37E-35	GATase	Glutamine amidotransferase class-I
96	96_6	Lactobacillales sp. UNIVR03 strain	COG0106	E	7.47E-96	HisA	Phosphoribosylformimino-5-aminoimidazole carboxamide ribonucleotide (ProFAR) isomerase	K01814	http://www.kegg.jp/dbget-bin/www_bget?ko:K01814	66692.ABC3045	bactNOG00346	1-(5-Phosphoribosyl)-5-Methylideneamino imidazole-4-carboxamide protein	3.00E-72	478484398	YP_007751979.1	1-(5-phosphoribosyl)-5-	(5-phosphoribosylamino)methylideneaminoimidazole-4-carboxamide isomerase	1.46E-135	pfam00977	2.31E-87	His_biosynth	Histidine biosynthesis protein	Proteins involved in steps 4 and 6 of the histidine biosynthesis pathway are contained in this family
96	96_7	Lactobacillales sp. UNIVR03 strain	COG0107	E	1.22E-139	HisF	Imidazoleglycerol-phosphate synthase			523794.Lebu_1224	bactNOG00396	IGPS catalyzes the conversion of PRFAR and glutamine to IGP, AICAR and glutamate. The hisF subunit catalyzes the cyclization activity that produces IGP and AICAR from PRFAR using the ammonia provided by the hisH subunit (By similarity)	1.00E-124	478484399	YP_007751980.1	imidazoleglycerol phosphate synthase, cyclase subunit	Enterococcus casseliflavus EC20	1.61E-154	pfam00977	1.26E-96	His_biosynth	Histidine biosynthesis protein	Proteins involved in steps 4 and 6 of the histidine biosynthesis pathway are contained in this family
[truncated: 85,416 more rows]
