# Supplementary material for: Whole-Metagenome-Sequencing-Based Community Profiles of Vitis vinifera L. cv. Corvina Berries Withered in Two Post-harvest Conditions
Source: Front Microbiol. 2016 Jun 23;7:937. doi: 10.3389/fmicb.2016.00937 (PMC4917526; doi:10.3389/fmicb.2016.00937)
Supplement: Supplementary file 3 [file Table3.XLSX]

## Sheet: Foglio1
Figure IDa	Phylogenetic affiliation	Average coverage		Ratio AW/TW
		Accelerated withering (AW)	Traditional withering (TW)
1	Clostridium sp. UNIVR01	5976097	0.2422	2467
2	Clostridium sp. UNIVR02	388128	0.0162	2396
3	Lactobacillales sp. UNIVR03	83857	0.0021	3993
4	Erwinia billingiae UNIVR04	64095	0.1515	42
5	Pantoea vagans UNIVR05	1662491	0.2245	741
6	Pantoea sp. UNIVR06	23228	2041446	9
7	Pseudomonas sp. UNIVR07	0.6873	3108895	452
8	Pseudomonas syringae UNIVR08	0.8544	904382	106
9	Pseudomonas sp. UNIVR09	0.1373	361119	263
10	Paenibacillus sp. UNIVR10	0.0101	470808	4661
11	Paenibacillus sp. UNIVR11	0.0021	87396	4162
12	Actinomycetales sp. UNIVR12	0.0017	63939	3761
13	Pseudomonas sp. UNIVR13	0.0398	82623	208
a Figure ID correspond to the number in Figure 5
