# Supplementary material for: Whole-Metagenome-Sequencing-Based Community Profiles of Vitis vinifera L. cv. Corvina Berries Withered in Two Post-harvest Conditions
Source: Front Microbiol. 2016 Jun 23;7:937. doi: 10.3389/fmicb.2016.00937 (PMC4917526; doi:10.3389/fmicb.2016.00937)
Supplement: Supplementary file 4 [file Table4.XLSX]

## Sheet: Sheet1
	Clostridium sp. UNIVR01	Clostridium sp. UNIVR02	Lactobacillales sp. UNIVR03	Erwinia billingiae UNIVR04	Pantoea vagans UNIVR05	Pantoea sp. UNIVR06	Pseudomonas sp. UNIVR07	Pseudomonas syringae UNIVR08	Pseudomonas sp. UNIVR09	Paenibacillus sp. UNIVR10	Paenibacillus sp. UNIVR11	Actinomycetales sp. UNIVR12	Pseudomonas sp. UNIVR13
A - RNA processing and modification	0	0	0	0.000215657	0.000639386	0.000232775	0.000342056	0.000210793	0	0	0	0.000231911	0.000247219
B - Chromatin structure and dynamics	0.000204583	0.000181225	0	0	0	0	0.000342056	0	0	0	0	0	0.000247219
C - Energy production and conversion	0.0300736	0.0447626	0.043288	0.0379556	0.036445	0.0386406	0.0412177	0.0330944	0.0313848	0.0256185	0.0305861	0.0333952	0.0422744
D - Cell division and chromosome partitioning	0.00777414	0.00706778	0.00713792	0.00668536	0.00703325	0.00837989	0.00684112	0.00548061	0.00455199	0.00666784	0.00436944	0.00510204	0.007911
E - Amino acid transport and metabolism	0.0529869	0.0581733	0.0757541	0.0892819	0.0824808	0.0798417	0.0819224	0.0678752	0.0701965	0.0512371	0.0483652	0.0637755	0.0860321
F - Nucleotide transport and metabolism	0.0165712	0.0148605	0.0177297	0.0194091	0.0210997	0.0200186	0.0150505	0.0141231	0.0112602	0.0193016	0.0168751	0.0150742	0.0160692
G - Carbohydrate transport and metabolism	0.0687398	0.0790141	0.0847341	0.0739702	0.0671355	0.0689013	0.0485719	0.0373103	0.045999	0.0710651	0.100045	0.0721243	0.0440049
H - Coenzyme metabolism	0.0245499	0.0253715	0.0234861	0.0323485	0.0287724	0.0323557	0.0302719	0.0231872	0.0229995	0.0277242	0.0230526	0.0213358	0.0333745
I - Lipid metabolism	0.0169804	0.0143168	0.0172692	0.0222126	0.0217391	0.0207169	0.0287327	0.0244519	0.0268328	0.0177224	0.0180805	0.0194805	0.0242274
J - Translation, ribosomal structure and biogenesis	0.0362111	0.0320768	0.0290122	0.0375243	0.0664962	0.0412011	0.0287327	0.0320405	0.0194058	0.0266713	0.0298328	0.0292208	0.0398022
K - Transcription	0.0718085	0.0695904	0.0872669	0.0698728	0.064578	0.060987	0.0608859	0.050801	0.0584571	0.0770311	0.0836221	0.0674861	0.0536465
L - DNA replication, recombination and repair	0.0364157	0.0308083	0.0280912	0.0319172	0.0370844	0.0314246	0.0283906	0.0215008	0.0174892	0.031409	0.0233539	0.0204082	0.0289246
M - Cell envelope biogenesis, outer membrane	0.0376432	0.0344328	0.0292425	0.0470132	0.0421995	0.0467877	0.0460065	0.0368887	0.0412075	0.0342165	0.037969	0.0320037	0.0469716
N - Cell motility	0.0202537	0.0248278	0.0041446	0.0172525	0.0140665	0.0204842	0.0319822	0.0246627	0.026114	0.0110546	0.0156697	0.00602968	0.0257108
O - Posttranslational modification, protein turnover, chaperones	0.0167758	0.0177601	0.0168087	0.0263101	0.0319693	0.0274674	0.0270224	0.0255059	0.0225204	0.0173715	0.0189845	0.0173933	0.0299135
P - Inorganic ion transport and metabolism	0.0263912	0.0322581	0.0347686	0.0478758	0.0428389	0.0486499	0.0448093	0.0421585	0.0450407	0.0386033	0.0366129	0.0394249	0.0457355
Q - Secondary metabolites biosynthesis, transport and catabolism	0.0104337	0.00906125	0.0135851	0.0153116	0.0121483	0.0151304	0.0165897	0.0217116	0.0218016	0.0105282	0.0138617	0.015538	0.0145859
R - General function prediction only	0.0750818	0.0875317	0.0934838	0.0910071	0.0952685	0.0810056	0.0894476	0.0746206	0.0828941	0.0905422	0.0858822	0.0753711	0.0815822
S - COG of unknown function	0.0566694	0.0567235	0.0658531	0.0694414	0.0588235	0.0684358	0.0658457	0.0541737	0.0527072	0.0603615	0.0554467	0.044295	0.0627936
T - Signal transduction mechanisms	0.0474632	0.0503806	0.0391434	0.0394652	0.0351662	0.0430633	0.0619121	0.0529089	0.0620508	0.048605	0.0685551	0.0264378	0.0578492
U - Intracellular trafficking, secretion, and vesicular transport	0.0104337	0.00924248	0.0082892	0.0163899	0.0140665	0.0197858	0.0261673	0.0217116	0.0227599	0.00736971	0.00843755	0.00858071	0.0212608
V - Defense mechanisms	0.0276187	0.0150417	0.0248676	0.00884192	0.00575448	0.0118715	0.00957756	0.00885329	0.010781	0.0233374	0.0170258	0.00765306	0.00815822
Z - Cytoskeleton	0	0	0	0	0	0	0.000171028	0	0.000479157	0.000350939	0.000301341	0.000463822	0
no COG	0.30892	0.286517	0.256044	0.199698	0.214194	0.214618	0.209167	0.326728	0.303067	0.303211	0.263071	0.379174	0.228677
